# Supplementary material for: Seasonal and Geographical Transitions in Eukaryotic Phytoplankton Community Structure in the Atlantic and Pacific Oceans
Source: Front Microbiol. 2020 Sep 30;11:542372. doi: 10.3389/fmicb.2020.542372 (PMC7554337; doi:10.3389/fmicb.2020.542372)
Supplement: Supplementary file 2 [file Table_1.XLSX]

## Sheet: Data S1
SURFACE	Sequence ID	Year	Month	Month (DM)	MLD	BATS#	Total Amplicons	Plastid Amplicons	Synechococcus	Prochlorococcus	Other Cyanobacteria	Haptophytes	Stramenopiles	Viridiplantae	Cryptophytes	Other Plastids	Diatoms	Pelagophytes	Dictyochophytes	Chrysophytes	Eustigmatophytes	Bolidophytes	Other Stramenopiles	DEC I	DEC II	DEC III	DEC IV	DEC V	Rhizochromulina	Helicopedinella	Apedinella	Pseudopedinella	Pseudopedinella Env	CCMP2098	FC I	Chattonella	FpC	FC II	FC III	DEC VI	DEC VII	DEC VIII	Dictyocha	NA	PcC	PEC I	BP I	Pelagococcus	PEC II
1	s40d0	1992	1	-1	132	40	8432	562	753	979	60	85	165	248	58	6	46	98	17	0	0	0	4	1	0	0	0	0	0	0	0	0	0	0	2	1	0	0	11	0	0	0	0	2	78	1	0	0	0
2	s53d0	1993	2	-1	132	53	9067	1039	661	416	4	211	306	432	84	6	12	247	46	1	0	0	0	7	1	0	0	0	0	0	0	0	0	0	4	4	0	0	28	2	0	0	0	0	126	3	0	0	0
3	s65d0	1994	2	-1	132	65	5138	421	579	970	15	100	185	111	23	2	5	75	92	8	4	0	1	28	3	2	11	0	1	0	0	0	0	0	2	4	0	0	9	30	0	2	0	0	34	0	0	0	0
4	s113d0	1998	2	-1	144	113	2258	194	164	376	2	32	33	120	9	0	4	18	10	0	1	0	0	2	0	0	0	0	0	0	0	0	0	0	1	1	0	0	5	1	0	0	0	0	9	0	0	0	0
5	s126d0	1999	3	-1	122	126	2441	453	636	84	2	34	33	357	28	1	14	15	4	0	0	0	0	0	0	0	0	0	0	0	0	0	0	0	0	0	0	0	4	0	0	0	0	0	11	0	0	0	0
6	s137ad0	2000	2	-1	247	137A	1995	750	139	79	8	119	127	437	66	1	12	95	20	0	0	0	0	6	0	0	4	0	0	0	0	0	0	0	0	2	0	0	6	0	0	0	0	2	56	1	0	0	0
7	s137d0	2000	2	-1	138	137	1987	168	298	442	8	27	37	87	14	3	0	23	11	3	0	0	0	4	0	1	1	0	0	0	0	0	0	0	2	0	0	0	3	0	0	0	0	0	9	0	0	0	0
8	s149ad0	2001	2	-1	91	149	16908	4263	1560	1452	12	446	833	2281	695	8	308	391	131	0	3	0	0	11	2	0	1	0	0	0	0	0	0	0	18	5	0	0	70	6	0	18	0	0	296	2	1	2	1
9	s160ad0	2002	1	-1	-	160A	6512	379	943	784	10	49	77	224	28	1	19	44	13	0	0	1	0	2	0	0	0	0	0	0	0	0	0	0	1	1	0	0	5	0	0	1	0	3	26	0	0	0	0
10	s41d0	1992	2	0	238	41	2433	208	370	251	1	41	53	84	30	0	4	31	15	1	0	2	0	5	1	0	2	0	0	0	0	0	0	0	1	0	0	0	5	0	0	0	0	1	14	1	0	0	2
11	s54d0	1993	3	0	210	54	6583	1181	462	252	3	129	186	718	142	6	35	121	23	0	0	7	0	3	0	0	0	0	0	0	0	0	0	0	2	2	0	0	15	0	0	0	0	1	85	3	0	0	0
12	s114d0	1998	3	0	212	114	2609	562	336	338	7	74	92	369	23	4	16	36	38	0	0	2	0	17	2	0	4	0	0	0	0	0	0	0	0	0	0	0	5	9	0	0	0	1	15	0	0	0	0
13	s138d0	2000	3	0	248	138	5059	929	462	518	10	68	96	720	45	0	14	67	15	0	0	0	0	0	0	0	0	0	0	0	0	0	0	0	2	2	0	0	11	0	0	0	0	0	39	0	0	0	0
14	s161d0	2002	2	0	158	161	9260	2089	661	719	6	145	268	1429	242	5	22	189	51	2	4	0	0	6	5	0	1	0	0	0	0	0	0	0	3	5	0	0	21	4	0	2	3	1	117	0	0	0	1
15	s173ad0	2003	2	0	-	173A	2124	308	78	45	1	56	46	204	2	0	3	38	5	0	0	0	0	2	0	0	0	0	0	0	0	0	0	0	1	0	0	0	2	0	0	0	0	0	6	0	0	0	0
16	s173d0	2003	2	0	215	173	4634	336	180	568	5	77	218	29	5	7	1	46	152	15	2	2	0	50	6	6	20	0	4	0	0	2	0	0	1	3	0	0	8	51	0	1	0	0	9	0	0	0	0
17	s184ad0	2004	1	0	193	184A	2733	202	104	69	1	12	38	137	12	3	12	23	3	0	0	0	0	0	0	0	0	0	0	0	0	0	0	0	0	1	0	0	2	0	0	0	0	0	20	0	0	0	0
18	s42d0	1992	3	1	32	42	15761	1294	1718	1285	82	252	614	285	114	29	60	244	288	22	0	0	0	134	4	0	14	0	0	0	0	0	0	0	6	0	0	0	45	85	0	0	0	0	109	0	1	0	0
19	s55d0	1993	4	1	106	55	6187	280	176	954	16	70	171	22	0	17	4	21	131	11	3	1	0	47	1	4	13	0	0	0	0	1	0	0	3	13	0	0	5	39	0	5	0	0	2	0	0	0	0
20	s115ad0	1998	4	1	116	115A	13862	761	637	1655	17	246	398	51	27	39	52	104	125	43	65	6	3	50	3	0	1	0	6	0	0	0	0	2	1	1	0	0	6	34	0	15	1	5	40	0	0	0	2
21	s139d0	2000	4	1	46	139	7900	341	852	548	6	61	204	44	20	12	2	66	97	39	0	0	0	63	0	0	1	0	0	0	0	0	0	0	0	3	0	0	5	15	0	10	0	0	14	0	0	1	0
22	s151d0	2001	4	1	52	151	14301	504	740	379	11	121	312	49	7	15	4	51	185	25	30	2	15	84	5	4	8	0	4	0	0	4	0	10	3	5	0	0	7	39	2	10	0	0	0	0	0	0	0
23	s162ad0	2002	3	1	-	162A	2967	110	239	113	15	15	57	30	6	2	2	15	37	2	0	1	0	14	0	0	7	0	0	0	0	0	0	0	0	0	0	0	4	11	0	1	0	0	2	0	0	0	0
24	s162d0	2002	3	1	152	162	14641	781	151	318	0	134	239	374	34	0	34	179	24	0	2	0	0	7	0	0	1	0	0	0	0	0	0	0	5	0	0	0	9	0	0	0	0	2	121	2	0	0	0
25	s174ad0	2003	3	1	104	174A	6040	354	391	200	2	64	192	84	7	7	66	58	66	2	0	0	0	17	1	0	16	0	0	0	0	6	0	0	2	2	0	0	3	15	1	2	0	1	22	0	0	0	0
26	s174d0	2003	3	1	90	174	4798	263	117	383	13	85	119	47	12	0	1	47	58	12	0	1	0	22	0	5	8	0	0	0	0	1	0	0	0	0	0	0	9	12	0	1	0	0	25	0	0	0	0
27	s43d0	1992	4	2	40	43	21583	1349	2025	1419	162	231	960	67	52	39	33	126	652	98	47	4	0	309	27	18	95	0	3	0	0	13	0	8	14	16	0	0	24	112	3	3	0	7	26	1	1	0	0
28	s56d0	1993	5	2	12	56	7793	1023	386	294	15	184	737	44	29	29	261	96	297	56	1	3	23	78	2	17	22	0	3	0	2	9	0	0	8	5	0	0	25	115	0	7	2	2	30	1	0	2	0
29	s140d0	2000	5	2	19	140	6186	539	250	178	36	116	361	46	6	10	9	67	194	45	44	2	0	87	3	4	17	0	5	0	0	5	0	12	3	9	0	0	4	42	1	2	0	0	1	0	0	0	0
30	s152d0	2001	5	2	45	152	2693	116	244	176	21	26	72	13	3	2	15	21	25	4	4	0	3	14	1	0	0	0	0	0	0	0	0	0	2	2	0	0	5	1	0	0	0	0	2	0	0	0	0
31	s163d0	2002	4	2	49	163	9623	588	210	740	29	132	409	24	3	20	2	52	279	35	34	5	2	97	6	1	12	0	7	0	0	0	0	5	1	18	0	0	4	117	0	9	0	2	4	0	0	0	0
32	s175d0	2003	4	2	31	175	1794	130	121	33	14	23	95	7	0	5	1	15	72	4	3	0	0	25	2	1	6	0	0	0	0	1	0	1	0	2	0	0	1	31	1	1	0	0	0	0	0	0	0
33	s117d0	1998	6	3	16	117	2634	137	100	27	5	33	69	27	1	7	0	23	39	3	1	1	2	25	0	3	2	0	0	0	0	0	0	0	1	1	0	0	1	5	0	1	0	0	0	0	0	0	0
34	s141d0	2000	6	3	23	141	20591	911	716	218	13	214	560	86	2	49	2	85	413	35	13	2	10	162	7	0	6	0	13	0	0	8	0	6	0	25	0	0	8	168	3	4	0	3	0	0	0	0	0
35	s153d0	2001	6	3	8	153	7197	172	194	122	5	26	125	16	0	5	1	23	69	11	12	1	8	23	1	0	0	0	2	0	0	0	0	0	0	1	0	0	6	31	0	3	0	2	0	0	1	0	0
36	s164d0	2002	5	3	27	164	2545	262	51	251	10	85	144	11	5	17	7	39	59	12	27	0	0	30	2	0	1	0	1	0	0	0	0	1	1	3	0	0	5	9	0	6	0	0	7	0	0	0	0
37	s176d0	2003	5	3	47	176	7758	206	657	203	51	53	122	17	0	14	0	22	66	22	9	2	1	28	1	0	0	0	3	0	0	7	0	1	1	6	0	0	1	16	0	2	0	0	0	0	0	1	0
38	s45d0	1992	6	4	16	45	7404	368	436	260	45	106	211	30	4	17	2	39	139	5	25	0	1	71	3	2	0	0	3	0	0	0	0	10	0	5	0	0	3	36	0	5	0	1	0	0	0	0	0
39	s131d0	1999	8	4	30	131	9002	395	580	319	7	132	173	73	2	15	11	40	104	7	9	1	1	27	12	0	0	0	1	0	0	8	0	3	4	6	0	0	8	25	2	4	0	4	0	0	7	2	0
40	s142d0	2000	7	4	26	142	6927	245	514	816	35	67	101	58	0	19	4	14	47	14	17	0	5	17	2	0	1	0	2	0	0	0	0	1	1	9	0	0	2	4	0	8	0	0	0	0	0	0	0
41	s154d0	2001	7	4	28	154	3603	148	236	77	2	24	108	15	0	1	0	14	74	11	9	0	0	32	0	0	0	0	4	0	0	0	0	0	0	2	0	0	1	34	0	1	0	0	0	0	0	0	0
42	s165d0	2002	6	4	25	165	12731	227	15	48	1	21	79	126	1	0	19	56	4	0	0	0	0	1	0	0	0	0	0	0	0	0	0	0	0	0	0	0	3	0	0	0	0	0	54	0	0	0	0
43	s46d0	1992	7	5	22	46	5846	191	843	341	101	71	85	23	0	12	2	2	63	8	10	0	0	44	1	0	0	0	0	0	0	0	0	0	0	7	0	0	1	2	0	6	0	2	0	0	0	0	0
44	s59d0	1993	8	5	32	59	2386	226	13	103	0	70	135	12	2	7	0	8	109	12	3	1	2	56	7	0	0	0	11	0	0	4	0	1	0	13	0	0	13	0	0	3	0	1	1	0	0	0	0
45	s132d0	1999	9	5	36	132	11537	379	728	1232	43	113	179	75	0	12	5	35	122	10	4	2	1	57	2	0	0	0	11	0	0	4	0	0	7	5	0	0	6	21	6	3	0	0	0	0	6	0	0
46	s143d0	2000	8	5	9	143	7049	426	496	554	12	131	184	78	0	33	18	22	115	8	12	0	9	26	5	0	1	0	4	0	0	8	0	0	2	6	0	0	3	43	1	10	0	6	0	0	0	0	0
47	s166d0	2002	7	5	19	166	5665	185	175	167	70	56	104	10	0	15	8	18	69	6	1	2	0	38	4	0	3	0	0	0	0	1	0	6	0	2	0	0	2	5	0	8	0	0	0	0	2	0	0
48	s177d0	2003	7	5	19	177	5106	113	673	30	8	33	71	6	0	3	0	2	57	7	3	0	2	23	5	0	0	0	7	0	0	3	0	1	1	3	0	0	5	6	0	0	0	3	0	0	1	0	0
49	s178d0	2003	7	5	17	178	11244	292	644	74	11	78	173	23	0	18	0	17	121	7	16	4	8	45	2	0	0	0	15	0	0	1	0	0	0	4	0	0	3	37	0	13	0	1	0	0	0	0	0
50	s35d0	1991	8	6	18	35	9853	188	208	5249	23	64	92	22	1	9	3	22	60	3	3	0	1	23	2	2	2	0	1	0	0	2	0	0	4	5	0	0	2	13	0	3	0	1	0	0	0	0	0
51	s47d0	1992	8	6	24	47	5565	298	256	282	29	94	152	16	1	35	7	12	123	7	2	0	1	27	3	0	1	0	9	0	0	2	0	0	0	6	0	0	4	58	0	2	0	11	0	0	0	0	0
52	s120d0	1998	9	6	40	120	16424	533	768	4341	82	189	219	99	0	26	5	43	127	18	5	1	20	41	4	0	0	0	26	0	0	2	0	2	12	3	0	0	9	17	0	9	0	2	0	0	0	0	0
53	s133d0	1999	10	6	48	133	3505	133	170	840	9	22	87	19	0	5	1	18	51	5	10	2	0	37	4	0	0	0	1	0	0	2	0	0	0	3	0	0	1	2	1	0	0	0	0	0	0	0	0
54	s144d0	2000	9	6	32	144	3894	109	214	291	1	29	54	22	0	4	4	12	22	2	10	2	2	3	2	0	0	0	0	0	0	1	0	0	0	2	0	0	2	10	0	0	0	2	0	0	0	0	0
55	s179d0	2003	8	6	25	179	12496	281	626	501	18	59	136	63	0	23	4	13	98	14	2	1	4	40	3	0	0	0	2	0	0	6	0	0	1	3	0	0	1	32	1	0	0	9	0	0	0	0	0
56	s36d0	1991	9	7	38	36	18853	449	1370	3669	68	123	247	52	5	22	3	54	139	8	40	3	0	39	7	0	2	0	3	0	0	6	0	4	6	9	0	0	7	48	1	4	0	3	0	0	1	1	0
57	s48d0	1992	9	7	16	48	5029	237	109	2190	14	59	153	14	0	11	2	19	116	5	5	5	1	62	11	0	0	0	4	0	0	1	0	2	3	5	0	0	0	17	1	4	0	6	0	0	0	0	0
58	s61d0	1993	10	7	34	61	7360	237	539	1057	8	56	142	23	1	15	1	21	106	10	0	1	3	50	3	0	0	0	9	0	0	2	0	0	3	11	0	0	3	22	1	2	0	0	1	0	0	0	0
59	s134d0	1999	11	7	70	134	7461	205	288	1726	14	35	139	26	1	4	6	13	70	22	28	0	0	30	4	0	0	0	2	0	0	6	0	0	1	0	0	0	1	23	0	2	0	1	0	0	0	1	0
60	s145d0	2000	10	7	47	145	6842	126	438	977	18	37	58	25	0	6	0	13	25	5	14	0	1	4	0	0	0	0	1	0	0	3	0	0	0	1	0	0	4	10	0	2	0	0	0	0	0	0	0
61	s157d0	2001	10	7	38	157	9682	232	459	1039	20	59	126	39	0	8	4	15	72	11	21	0	3	24	2	0	0	0	12	0	0	0	0	7	0	7	0	0	2	13	1	0	0	4	0	0	1	0	0
62	s37d0	1991	10	8	24	37	9928	200	611	2896	15	44	133	17	2	4	3	20	85	11	13	1	0	34	5	0	1	0	5	0	0	0	0	0	0	2	0	0	0	38	0	0	0	0	0	0	0	1	0
63	s49d0	1992	10	8	60	49	7837	207	136	2855	12	55	132	14	3	3	3	23	86	18	1	1	0	38	10	0	0	0	3	0	0	2	0	0	4	5	0	0	4	14	0	1	0	5	0	0	4	0	0
64	s135d0	1999	12	8	-	135	4347	106	261	1422	12	33	70	2	0	1	0	20	46	2	2	0	0	19	2	2	2	0	0	0	0	0	0	0	1	2	0	0	3	14	0	1	0	0	7	0	0	0	0
65	s146d0	2000	11	8	76	146	7233	134	404	1943	16	30	85	14	3	2	1	15	37	14	14	0	4	8	0	0	3	0	0	0	0	0	0	0	1	2	0	0	1	22	0	0	0	0	1	0	0	2	0
66	s158d0	2001	11	8	64	158	8409	311	132	1467	6	97	159	22	0	33	8	42	83	17	6	2	1	43	8	0	1	0	4	0	0	2	0	0	1	2	0	0	4	15	1	0	0	2	9	0	2	0	0
67	s181d0	2003	10	8	53	181	9595	166	261	2373	28	40	94	25	1	6	0	11	66	9	3	1	4	40	0	0	0	0	1	0	0	0	0	0	0	1	0	0	3	19	1	0	0	1	0	0	0	0	0
68	s38d0	1991	11	9	56	38	13821	490	1497	3338	113	94	352	30	3	11	4	50	280	8	9	1	0	125	9	7	3	0	7	0	0	1	0	0	2	10	0	0	6	92	3	15	0	0	2	0	0	6	0
69	s50d0	1992	11	9	64	50	6926	160	99	2649	7	44	98	11	1	6	4	16	59	8	9	0	2	20	0	3	2	0	4	0	0	0	0	0	1	6	0	0	2	19	0	1	0	1	2	0	0	1	0
70	s123d0	1998	12	9	76	123	9991	352	563	4274	53	114	182	37	0	19	12	45	105	3	10	7	0	51	5	9	0	0	2	0	0	0	0	0	2	0	0	0	15	19	0	2	0	0	6	0	0	2	2
71	s136d0	2000	1	9	171	136	20327	536	1264	5386	54	171	269	66	15	15	32	165	56	6	6	0	4	31	2	1	2	0	0	0	0	3	0	0	4	8	0	0	4	0	0	1	0	0	60	0	0	0	0
72	s170d0	2002	11	9	65	170	8682	363	174	1910	20	70	263	20	2	8	5	35	150	32	39	1	1	54	4	0	1	0	7	0	0	1	0	3	1	9	0	0	14	51	0	1	0	4	0	0	0	0	0
73	s39d0	1991	12	10	86	39	6859	237	90	2531	3	70	151	9	2	5	1	24	91	15	19	1	0	46	7	4	7	0	1	0	0	0	0	0	1	1	0	0	0	21	1	1	0	1	4	0	0	0	0
74	s51d0	1992	12	10	84	51	6258	256	118	2014	6	64	149	32	5	6	17	80	47	5	0	0	0	26	5	0	1	0	0	0	0	1	0	0	5	3	0	0	1	3	0	1	0	1	33	0	0	0	0
75	s148d0	2001	1	10	146	148	19620	875	1610	2882	26	220	391	218	38	8	25	226	115	20	4	0	1	34	8	4	30	0	0	0	0	2	0	0	6	5	0	0	10	15	1	0	0	0	123	6	1	0	0
76	s171d0	2002	12	10	75	171	5122	126	196	949	12	28	82	11	2	3	5	18	43	8	8	0	0	26	3	1	1	0	1	0	0	0	0	0	3	4	0	0	0	4	0	0	0	0	1	0	0	0	0
77	s183d0	2003	12	10	99	183	10473	165	337	1617	16	50	98	11	3	3	1	25	55	13	4	0	0	17	1	0	0	0	1	0	0	1	0	2	6	3	0	0	2	21	0	0	0	1	3	0	1	0	0
																																												0
DEPTH (SCM/DCM)	Sequence ID	Year	Month	Month (DM)	MLD	BATS#	Total Amplicons	Plastid Amplicons	Synechococcus	Prochlorococcus	Other Cyanobacteria	Haptophytes	Stramenopiles	Viridiplantae	Cryptophytes	Other Plastids	Diatoms	Pelagophytes	Dictyochophytes	Chrysophytes	Eustigmatophytes	Bolidophytes	Other Stramenopiles	DEC I	DEC II	DEC III	DEC IV	DEC V	Rhizochromulina	Helicopedinella	Apedinella	Pseudopedinella	Pseudopedinella Env	CCMP2098	FC I	Chattonella	FpC	FC II	FC III	DEC VI	DEC VII	DEC VIII	Dictyocha	NA	PcC	PEC I	BP I	Pelagococcus	PEC II
1	s113d80	1998	2	-1	144	113	2098	224	132	304	0	18	32	155	19	0	3	16	13	0	0	0	0	5	0	0	0	0	0	0	0	0	0	0	1	0	0	0	7	0	0	0	0	0	9	0	0	0	0
2	s149d40	2001	2	-1	91	149	13595	578	448	2380	4	154	245	148	30	1	10	144	64	16	10	1	0	10	7	2	10	0	1	0	0	0	0	0	4	5	0	0	11	12	1	1	0	0	75	3	0	0	1
3	s41d40	1992	2	0	238	41	12253	2869	821	532	15	235	682	1709	239	4	199	394	85	3	1	0	0	1	0	0	1	0	0	0	0	0	0	0	1	14	1	0	62	2	0	3	0	0	306	4	0	1	0
4	s54d80	1993	3	0	210	54	4709	1031	460	393	3	127	157	601	145	1	30	106	20	0	0	1	0	2	0	0	0	0	0	0	0	1	0	0	1	0	0	0	10	0	0	5	0	1	88	1	0	0	0
5	s114ad40	1998	3	0	92	114A	2577	106	399	673	5	22	52	27	3	2	5	20	26	0	1	0	0	8	0	0	3	0	1	0	0	0	0	0	3	3	0	0	5	2	0	0	0	1	6	1	0	0	0
6	s138d40	2000	3	0	248	138	2502	306	92	49	0	35	49	204	17	1	16	30	3	0	0	0	0	1	0	0	0	0	0	0	0	0	0	0	1	0	0	0	1	0	0	0	0	0	22	0	0	0	0
7	s161ad40	2002	2	0	158	161	5567	1000	425	329	5	98	151	675	73	3	17	115	19	0	0	0	0	0	0	1	2	0	0	0	0	0	0	0	2	1	0	0	12	0	0	1	0	0	60	2	1	0	0
8	s173d80	2003	2	0	215	173	6523	743	174	285	2	63	109	523	45	3	10	87	12	0	0	0	0	1	0	0	0	0	0	0	0	0	0	0	0	1	0	0	10	0	0	0	0	0	63	0	0	0	0
9	s42d80	1992	3	1	32	42	10012	597	510	345	1	116	246	135	98	2	49	169	28	0	0	0	0	1	0	0	0	0	0	0	0	0	0	0	13	6	0	0	8	0	0	0	0	0	117	1	0	0	5
10	s174ad40	2003	3	1	104	174A	7607	291	390	277	11	58	153	66	8	6	56	51	39	5	2	0	0	9	1	0	8	0	0	0	0	0	0	0	1	2	0	0	7	10	0	1	0	0	19	0	0	0	0
11	s164d80	2002	5	3	27	164	8973	1213	221	668	52	325	701	76	27	84	25	147	384	39	99	6	1	142	16	0	12	0	17	0	0	11	0	0	13	21	0	0	25	93	0	32	0	2	17	0	0	1	0
12	s45d80	1992	6	4	16	45	7900	796	106	1250	46	159	339	207	78	13	60	231	23	2	0	0	23	4	0	0	1	0	0	0	0	0	0	0	9	1	0	0	6	1	0	0	1	0	203	3	4	2	0
13	s58d120	1993	7	4	10	58	7873	632	8	2159	55	102	318	191	12	9	47	198	72	0	0	0	1	3	0	1	1	0	0	0	0	0	0	0	51	4	0	0	12	0	0	0	0	0	191	0	0	0	0
14	s118d80	1998	7	4	16	118	6022	273	157	2065	3	64	161	21	11	16	13	25	107	8	3	1	4	57	5	8	15	0	0	0	0	0	0	0	6	6	0	0	6	3	0	1	0	0	13	0	0	0	1
15	s142d120	2000	7	4	26	142	3955	151	3	736	27	38	85	27	0	1	20	60	4	1	0	0	0	0	0	1	0	0	0	0	0	0	0	0	2	0	0	0	0	1	0	0	0	0	59	1	0	0	0
16	s132d100	1999	9	5	36	132	7677	120	105	3273	7	29	69	21	0	1	0	23	38	7	0	1	0	18	2	1	7	0	0	0	0	0	0	0	0	2	0	0	1	5	0	2	0	0	6	0	0	2	0
17	s155d80	2001	8	5	22	155	4236	101	87	864	19	37	55	7	0	2	0	16	26	10	3	0	0	8	1	0	2	0	2	0	0	1	0	0	0	2	0	0	0	9	1	0	0	0	0	0	0	1	0
18	s35d120	1991	8	6	18	35	10737	254	83	2116	3	79	129	35	5	6	10	92	24	2	0	0	1	4	0	1	3	0	0	0	0	0	0	0	2	4	0	0	4	2	0	4	0	0	67	1	0	1	0
19	s108d120	1997	9	6	38	108	15804	426	248	4622	24	113	253	45	2	13	1	68	155	21	4	1	3	76	5	3	20	0	2	0	0	1	0	0	7	13	0	0	5	22	1	0	0	0	0	0	0	2	0
20	s167d80	2002	8	6	13	167	10855	192	1923	484	285	66	88	32	0	6	3	16	49	8	5	5	2	12	5	0	3	0	3	0	0	3	0	0	1	3	0	0	2	12	3	0	0	2	0	0	1	0	0
21	s179d120	2003	8	6	25	179	7088	298	8	1087	31	62	160	62	6	8	38	97	19	4	1	0	1	8	0	0	0	0	0	0	0	0	0	0	3	1	0	0	1	1	0	5	0	0	95	0	0	0	0
22	s48d80	1992	9	7	16	48	12166	765	88	2904	11	143	222	357	43	0	73	114	33	2	0	0	0	33	0	0	0	0	0	0	0	0	0	0	0	0	0	0	0	0	0	0	0	0	100	1	0	0	0
23	s146d80	2000	11	8	76	146	7231	113	119	3060	8	36	69	7	0	1	3	33	25	4	3	0	1	16	1	0	3	0	0	0	0	0	0	0	1	3	0	0	0	0	0	1	0	0	20	0	0	0	1
24	s158d80	2001	11	8	64	158	7556	171	289	1118	4	42	99	27	1	2	0	12	65	13	9	0	0	24	1	0	4	0	2	0	0	0	0	0	2	6	0	0	2	24	0	0	0	0	0	0	0	0	0
25	s38d80	1991	11	9	56	38	4892	292	33	1512	37	51	181	56	4	0	20	142	14	5	0	0	0	0	0	0	0	0	0	0	0	0	0	0	10	0	0	0	0	4	0	0	0	0	138	3	0	0	0
26	s136d80	2000	1	9	171	136	5840	328	331	1451	1	84	131	95	14	4	14	91	23	0	2	0	1	8	1	0	0	0	0	0	0	0	0	0	3	8	0	0	2	0	1	0	0	0	34	2	1	0	0
27	s170d80	2002	11	9	65	170	3406	134	53	902	4	25	93	2	1	13	4	11	66	3	9	0	0	32	0	0	5	0	1	0	0	3	0	0	5	0	0	0	12	7	0	0	0	1	0	0	0	0	0
OTHER DEPTHS	Sequence ID	Year	Month	Month (DM)	MLD	BATS#	Total Amplicons	Plastid Amplicons	Synechococcus	Prochlorococcus	Other Cyanobacteria	Haptophytes	Stramenopiles	Viridiplantae	Cryptophytes	Other Plastids	Diatoms	Pelagophytes	Dictyochophytes	Chrysophytes	Eustigmatophytes	Bolidophytes	Other Stramenopiles	DEC I	DEC II	DEC III	DEC IV	DEC V	Rhizochromulina	Helicopedinella	Apedinella	Pseudopedinella	Pseudopedinella Env	CCMP2098	FC I	Chattonella	FpC	FC II	FC III	DEC VI	DEC VII	DEC VIII	Dictyocha	NA	PcC	PEC I	BP I	Pelagococcus	PEC II
1	s113d40	1998	2	-1	144	113	1354	121	170	188	3	13	12	92	4	0	3	6	3	0	0	0	0	0	0	0	0	0	0	0	0	0	0	0	0	0	0	0	2	1	0	0	0	0	4	0	0	0	0
2	s149d80	2001	2	-1	91	149	6770	1022	682	581	4	160	155	663	43	1	10	125	17	0	3	0	0	0	0	0	3	0	0	0	0	0	0	0	1	3	0	0	10	0	0	0	0	0	99	5	0	0	0
3	s53d120	1993	2	-1	132	53	1475	297	126	149	4	50	63	154	27	3	8	50	5	0	0	0	0	3	1	0	0	0	0	0	0	0	0	0	0	0	0	0	1	0	0	0	0	0	41	0	0	0	0
4	s113d120	1998	2	-1	144	113	4011	384	253	405	3	31	49	281	13	10	5	33	11	0	0	0	0	3	0	0	0	0	0	0	0	1	0	0	1	0	0	0	5	1	0	0	0	0	27	0	0	0	0
5	s149d120	2001	2	-1	91	149	6396	803	242	364	3	73	188	523	19	0	14	161	11	0	0	1	1	0	0	0	1	0	0	0	0	0	0	0	0	0	0	0	9	0	0	1	0	0	137	9	0	0	5
6	s149d160	2001	2	-1	91	149	12698	420	129	143	1	53	160	189	18	0	68	85	7	0	0	0	0	0	0	0	0	0	0	0	0	0	0	0	1	0	0	0	6	0	0	0	0	0	68	6	0	0	0
7	s137ad200	2000	2	-1	247	137A	1647	406	110	53	4	85	84	175	61	1	3	64	17	0	0	0	0	0	0	1	4	0	0	0	0	0	0	0	1	1	0	0	9	0	0	1	0	0	46	0	0	0	0
8	s149d200	2001	2	-1	91	149	11187	162	21	7	0	35	96	27	2	2	30	43	19	4	0	0	0	0	0	0	0	0	0	0	0	0	0	0	2	2	0	0	15	0	0	0	0	0	42	0	0	0	0
9	s149ad200	2001	2	-1	91	149	6350	1270	364	150	1	120	231	744	173	2	47	132	51	1	0	0	0	0	0	0	0	0	0	0	0	0	0	0	6	1	0	0	43	0	0	1	0	0	106	1	0	0	0
10	s54d40	1993	3	0	210	54	4901	1106	377	267	2	116	163	714	108	5	38	102	23	0	0	0	0	2	0	0	0	0	0	0	0	0	0	0	1	0	0	0	16	0	0	4	0	0	72	1	0	0	0
11	s173d40	2003	2	0	215	173	3384	243	192	359	2	42	54	131	16	0	1	24	24	5	0	0	0	4	0	0	8	0	0	0	0	0	0	0	1	0	0	0	6	4	0	0	0	1	9	0	0	0	0
12	s41d80	1992	2	0	238	41	4834	257	126	103	0	24	79	138	16	0	26	50	3	0	0	0	0	0	0	0	0	0	0	0	0	0	0	0	0	0	0	0	3	0	0	0	0	0	40	5	0	0	0
13	s114ad80	1998	3	0	92	114A	9593	523	687	1028	1	83	143	208	79	10	26	59	45	3	8	0	2	17	0	0	7	0	3	0	0	1	1	0	2	2	0	0	2	7	0	2	0	1	29	0	0	0	2
14	s138d80	2000	3	0	248	138	4541	806	361	120	0	86	108	549	59	4	15	87	6	0	0	0	0	0	0	0	0	0	0	0	0	0	0	0	0	0	0	0	4	0	0	2	0	0	71	2	0	0	0
15	s41d120	1992	2	0	238	41	9477	577	181	153	2	53	215	275	32	2	85	110	20	0	0	0	0	0	0	0	0	0	0	0	0	0	0	0	0	1	1	0	15	0	0	2	0	1	92	8	1	0	2
16	s54d120	1993	3	0	210	54	1100	120	21	57	0	8	26	78	8	0	3	17	6	0	0	0	0	1	0	0	0	0	0	0	0	0	0	0	0	0	0	0	5	0	0	0	0	0	10	0	0	0	0
17	s114ad120	1998	3	0	92	114A	3577	246	174	51	0	28	31	163	22	2	9	19	3	0	0	0	0	0	0	0	1	0	0	0	0	0	0	0	0	0	0	0	0	1	0	1	0	0	14	1	0	0	0
18	s138d120	2000	3	0	248	138	3280	350	136	262	1	33	74	194	42	7	21	40	12	0	0	0	1	1	0	0	0	0	0	0	0	0	0	0	2	0	0	0	9	0	0	0	0	0	29	0	0	2	0
19	s161ad120	2002	2	0	158	161	7364	193	419	794	5	70	80	35	2	6	8	56	14	0	2	0	0	2	2	0	0	0	0	0	0	1	0	0	0	1	0	0	1	4	0	0	0	3	24	0	0	0	0
20	s173d120	2003	2	0	215	173	3559	354	31	94	0	28	52	259	15	0	9	37	3	1	0	2	0	0	0	0	0	0	0	0	0	0	0	0	0	0	0	0	3	0	0	0	0	0	34	1	0	0	0
21	s41d160	1992	2	0	238	41	16726	576	94	89	0	72	282	199	18	5	123	136	23	0	0	0	0	0	0	0	0	0	0	0	0	0	0	0	0	1	0	0	22	0	0	0	0	0	96	14	1	0	0
22	s54d160	1993	3	0	210	54	2104	111	73	22	2	8	27	64	11	1	6	19	2	0	0	0	0	1	0	0	0	0	0	0	0	0	0	0	0	0	0	0	1	0	0	0	0	0	16	0	0	0	0
23	s114ad160	1998	3	0	92	114A	6689	510	292	43	0	52	69	350	37	2	21	35	11	0	0	1	1	0	0	0	1	0	0	0	0	0	0	0	0	1	0	0	9	0	0	0	0	0	23	2	0	0	0
24	s138d160	2000	3	0	248	138	1411	236	84	23	0	27	52	127	30	0	5	45	2	0	0	0	0	0	0	0	0	0	0	0	0	0	0	0	1	0	0	0	1	0	0	0	0	0	38	0	1	1	0
25	s161ad160	2002	2	0	158	161	7407	359	72	236	4	56	107	177	14	5	13	82	10	0	2	0	0	2	1	0	1	0	0	0	0	0	0	0	1	1	0	0	3	1	0	0	0	0	66	1	0	0	0
26	s173d160	2003	2	0	215	173	8746	1062	171	150	1	58	141	806	57	0	21	111	5	3	0	0	1	0	0	0	0	0	0	0	0	0	0	0	0	0	0	0	3	0	0	2	0	0	99	0	0	0	0
27	s41d200	1992	2	0	238	41	7267	192	16	2	0	36	104	39	12	1	47	41	15	0	0	0	1	1	0	0	0	0	0	0	0	0	0	0	0	0	0	0	14	0	0	0	0	0	30	0	0	0	0
28	s54d200	1993	3	0	210	54	4601	158	96	18	0	14	58	79	4	3	17	36	5	0	0	0	0	0	0	0	0	0	0	0	0	0	0	0	0	0	0	0	5	0	0	0	0	0	35	0	1	0	0
29	s114d200	1998	3	0	212	114	6823	1313	110	15	0	91	133	1038	48	3	48	69	16	0	0	0	0	0	0	0	0	0	0	0	0	0	0	0	1	0	0	0	13	0	0	1	0	1	56	2	0	0	0
30	s114ad200	1998	3	0	92	114A	7293	494	219	19	0	39	82	343	30	0	22	49	9	1	0	1	0	0	0	0	0	0	0	0	0	0	0	0	0	0	0	0	9	0	0	0	0	0	29	0	0	0	1
31	s150d200	2001	3	0			3661	197	125	9	3	27	62	95	12	1	15	46	0	0	0	0	1	0	0	0	0	0	0	0	0	0	0	0	0	0	0	0	0	0	0	0	0	0	40	1	0	0	0
32	s161d200	2002	2	0	158	161	4606	680	102	97	2	45	151	369	114	1	12	105	31	3	0	0	0	4	0	0	2	0	0	0	0	0	0	0	2	0	0	0	18	0	0	0	0	5	77	0	0	0	0
33	s173d200	2003	2	0	215	173	9861	113	5	5	0	14	77	19	1	2	8	16	4	49	0	0	0	0	0	0	0	0	0	0	0	0	0	0	0	2	0	0	2	0	0	0	0	0	16	0	0	0	0
34	s173ad200	2003	2	0	-	173A	9905	293	45	12	0	28	104	156	5	0	29	62	10	3	0	0	0	0	0	0	0	0	0	0	0	0	0	0	0	1	0	0	9	0	0	0	0	0	60	0	0	0	0
35	s184ad200	2004	1	0	193	184A	2909	145	96	320	7	28	41	67	9	0	6	31	4	0	0	0	0	1	0	0	0	0	0	0	0	0	0	0	2	0	0	0	0	1	0	0	0	0	30	0	0	0	0
36	s114ad250	1998	3	0	92	114A	5530	291	121	7	0	47	60	155	28	1	7	39	13	0	0	1	0	0	1	0	0	0	0	0	0	0	0	0	1	1	0	0	10	0	0	0	0	0	27	1	0	0	0
37	s161ad300	2002	2	0	158	161	7541	492	287	464	5	133	150	181	20	8	14	96	36	1	2	1	0	13	2	0	4	0	0	0	0	0	0	0	2	3	0	0	6	4	0	2	0	0	33	1	0	0	0
38	s174ad80	2003	3	1	104	174A	5449	842	96	111	0	74	167	589	6	6	38	118	10	1	0	0	0	1	0	0	0	0	0	0	0	0	0	0	4	0	0	0	5	0	0	0	0	0	110	1	1	0	0
39	s42d120	1992	3	1	32	42	14845	995	577	575	33	236	384	246	126	3	33	275	75	0	0	0	1	6	0	2	5	0	0	0	0	0	0	0	19	13	0	0	30	0	0	0	0	0	183	2	1	0	0
40	s174ad120	2003	3	1	104	174A	5383	607	24	35	0	43	138	419	5	2	22	101	15	0	0	0	0	0	0	0	0	0	0	0	0	0	0	0	4	0	0	0	11	0	0	0	0	0	89	1	0	0	0
41	s42d160	1992	3	1	32	42	10542	481	81	121	1	119	203	97	54	8	27	148	28	0	0	0	0	3	1	0	0	0	0	0	0	0	0	0	4	2	0	0	18	0	0	0	0	0	100	0	0	1	0
42	s174ad160	2003	3	1	104	174A	5502	210	43	4	0	12	113	72	4	9	83	21	7	0	0	0	2	0	0	0	0	0	0	0	0	0	0	0	4	0	0	0	3	0	0	0	0	0	20	0	0	0	0
43	s42d200	1992	3	1	32	42	11925	139	110	52	5	34	41	23	40	1	12	21	8	0	0	0	0	1	0	0	0	0	0	0	0	0	0	0	0	0	0	0	7	0	0	0	0	0	12	1	0	0	0
44	s151d200	2001	4	1	52	151	5996	208	362	240	10	57	125	11	1	14	28	10	66	15	3	0	3	15	1	1	13	0	4	0	0	1	0	12	3	4	0	0	4	4	0	3	0	1	2	0	1	0	0
45	s162ad200	2002	3	1	-	162A	5793	581	47	7	0	79	162	322	18	0	36	100	25	1	0	0	0	3	0	0	0	0	0	0	0	0	0	0	14	0	0	0	6	2	0	0	0	0	75	0	0	0	0
46	s140d40	2000	5	2	19	140	4339	234	84	261	3	16	67	146	5	0	10	55	1	1	0	0	0	0	0	0	0	0	0	0	0	0	0	0	0	0	0	0	0	1	0	0	0	0	54	0	0	0	0
47	s152d40	2001	5	2	45	152	3466	214	25	405	14	25	108	75	5	1	37	64	6	0	0	0	1	2	1	0	0	0	0	0	0	0	0	0	3	0	0	0	0	0	0	0	0	0	63	0	0	0	0
48	s140d160	2000	5	2	19	140	18276	387	43	72	1	49	243	88	4	3	37	201	5	0	0	0	0	0	0	0	0	0	0	0	0	0	0	0	2	0	0	0	3	0	0	0	0	0	182	3	0	2	0
49	s163d200	2002	4	2	49	163	9825	397	62	65	0	35	73	274	13	2	12	57	4	0	0	0	0	0	0	0	0	0	0	0	0	0	0	0	0	0	0	0	4	0	0	0	0	0	51	0	0	0	0
50	s152d300	2001	5	2	45	152	7478	241	660	570	9	72	163	2	1	3	4	32	77	22	27	1	0	34	3	2	2	0	0	0	0	4	0	3	3	0	0	0	3	21	0	2	0	0	1	0	0	0	1
51	s164d40	2002	5	3	27	164	8917	102	17	14	0	13	45	31	11	2	2	31	2	10	0	0	0	1	0	0	0	0	0	0	0	0	0	0	0	0	0	0	1	0	0	0	0	0	28	0	0	0	0
52	s164d120	2002	5	3	27	164	7206	182	229	317	117	48	119	10	2	3	6	20	62	15	16	0	0	29	0	0	2	0	0	0	0	2	0	0	5	6	0	0	4	12	0	2	0	0	3	0	0	0	0
53	s164d160	2002	5	3	27	164	12479	1172	126	291	1	115	485	530	38	4	96	345	23	16	0	0	5	2	0	0	0	0	0	0	0	0	0	0	9	0	0	0	6	6	0	0	0	0	319	2	0	0	0
54	s58d40	1993	7	4	10	58	3268	144	31	995	3	51	76	10	3	4	1	19	47	6	3	0	0	16	0	0	0	0	0	0	0	4	0	0	3	4	0	0	6	14	0	0	0	0	0	0	0	0	1
55	s118d40	1998	7	4	16	118	8060	243	184	1122	9	63	139	21	8	12	4	41	77	6	2	4	5	28	1	0	6	0	1	1	0	4	0	0	7	9	0	0	6	7	4	3	0	0	0	0	0	1	0
56	s142d40	2000	7	4	26	142	6809	178	315	1513	21	55	98	22	1	2	2	26	47	7	5	2	9	22	0	2	3	0	1	0	0	0	0	0	1	2	0	0	2	12	0	1	0	1	0	0	0	0	0
57	s45d120	1992	6	4	16	45	7458	300	17	174	3	38	147	106	3	6	34	88	10	0	0	0	15	0	0	0	0	0	0	0	0	0	0	0	5	2	0	0	1	1	0	0	0	1	81	2	0	0	0
58	s118d120	1998	7	4	16	118	6773	206	16	1208	56	52	123	29	2	0	16	99	5	2	0	0	1	0	0	0	0	0	0	0	0	0	0	0	2	0	0	0	2	0	0	0	0	1	96	2	0	0	0
59	s142d160	2000	7	4	26	142	9821	187	8	46	1	23	136	25	0	3	39	78	13	0	0	0	6	1	0	0	0	0	0	0	0	0	0	0	3	0	0	0	6	3	0	0	0	0	75	1	0	0	0
60	s58d200	1993	7	4	10	58	1470	184	9	41	10	54	111	16	0	3	0	4	102	2	2	1	0	66	4	0	1	0	0	0	0	1	0	0	0	10	0	0	7	6	1	0	0	6	0	0	0	0	0
61	s165d200	2002	6	4	25	165	8675	106	18	24	2	21	51	29	3	2	10	23	2	4	12	0	0	0	0	0	0	0	0	0	0	0	0	0	0	0	0	0	1	0	0	1	0	0	20	0	0	0	0
62	s155d40	2001	8	5	22	155	6733	201	389	679	4	43	126	25	0	7	1	13	64	2	43	1	2	28	5	0	0	0	0	0	0	7	0	1	0	1	0	0	1	13	1	6	0	1	0	0	0	3	0
63	s155d120	2001	8	5	22	155	7344	266	3	1246	49	63	114	87	1	1	17	88	8	0	0	0	1	0	0	0	0	0	0	0	0	0	0	0	1	1	0	0	6	0	0	0	0	0	86	1	0	0	0
64	s155d200	2001	8	5	22	155	6527	283	4	1005	39	64	111	101	5	2	14	87	8	2	0	0	0	0	0	0	0	0	0	0	0	0	0	0	4	0	0	0	4	0	0	0	0	0	84	0	0	0	0
65	s35d40	1991	8	6	18	35	7169	254	132	2118	34	54	127	65	1	7	1	36	67	16	5	1	1	25	2	1	5	0	2	0	0	1	0	0	3	4	0	0	2	17	0	1	0	4	0	0	1	1	0
66	s167d40	2002	8	6	13	167	7347	351	242	179	36	132	174	26	2	17	2	32	86	38	9	2	5	35	1	0	0	0	0	0	0	5	0	1	0	3	0	0	7	16	0	15	0	3	0	0	1	1	0
67	s35d80	1991	8	6	18	35	4490	212	229	101	8	82	100	17	1	12	0	20	44	5	29	2	0	6	4	0	0	0	1	0	0	7	0	0	0	2	0	0	0	20	0	3	0	1	0	0	1	0	0
68	s108d80	1997	9	6	38	108	6594	142	2	1206	4	25	98	10	3	6	9	81	7	1	0	0	0	0	0	0	1	0	0	0	0	0	0	0	0	1	0	0	2	2	0	1	0	0	75	2	0	0	0
69	s179d80	2003	8	6	25	179	8534	143	135	1803	2	52	78	6	2	5	0	27	46	4	1	0	0	21	2	0	5	0	0	0	0	3	0	0	2	1	0	0	5	4	0	3	0	0	14	0	0	1	0
70	s35d160	1991	8	6	18	35	9951	123	4	248	6	29	81	10	1	2	22	53	6	0	0	0	0	0	0	0	0	0	0	0	0	0	0	0	3	3	0	0	0	0	0	0	0	0	50	1	0	0	0
71	s179d160	2003	8	6	25	179	8035	208	11	1681	83	62	116	25	2	3	31	70	15	0	0	0	0	0	0	0	0	0	0	0	0	0	0	0	4	1	0	0	7	1	0	2	0	0	67	1	0	0	0
72	s47d200	1992	8	6	24	47	12731	112	5	400	23	44	55	13	0	0	26	27	2	0	0	0	0	0	0	0	0	0	0	0	0	0	0	0	0	0	0	0	1	1	0	0	0	0	22	0	0	0	0
73	s167d200	2002	8	6	13	167	14405	265	256	2838	61	73	134	47	1	10	15	71	37	4	0	0	7	5	1	3	3	0	2	0	0	0	0	0	8	2	0	0	1	4	0	0	0	8	56	2	0	0	1
74	s108d300	1997	9	6	38	108	5854	130	672	222	95	56	57	9	0	8	0	20	25	5	4	2	1	10	7	0	0	0	1	0	0	1	0	0	0	3	0	0	1	1	0	1	0	0	0	0	0	0	0
75	s48d40	1992	9	7	16	48	5521	179	51	2379	16	47	111	10	2	9	2	23	76	5	3	0	2	42	2	0	4	0	2	0	0	4	0	0	3	3	0	0	3	11	0	2	0	0	4	1	0	0	0
76	s134d40	1999	11	7	70	134	5454	202	251	1522	8	44	126	25	1	6	0	16	87	4	17	0	2	15	9	0	2	0	5	0	0	9	0	0	1	2	0	0	7	34	2	1	0	0	2	0	0	0	0
77	s48d120	1992	9	7	16	48	5782	201	15	981	5	61	120	13	4	3	7	107	5	0	0	0	1	0	0	0	0	0	0	0	0	0	0	0	2	2	0	0	1	0	0	0	0	0	91	2	0	0	0
78	s146d40	2000	11	8	76	146	25054	495	1064	6234	38	98	347	32	5	13	4	74	176	38	47	4	4	75	4	3	8	0	5	0	0	3	0	2	4	1	0	0	5	51	1	6	0	8	10	0	0	2	0
79	s146d120	2000	11	8	76	146	6845	112	124	3059	13	30	72	5	0	5	0	43	24	2	2	1	0	17	0	0	1	0	0	0	0	1	0	0	0	0	0	0	0	3	0	0	0	2	27	0	0	2	0
80	s146d160	2000	11	8	76	146	29342	928	17	6198	304	305	461	124	10	28	95	303	63	0	0	0	0	1	0	2	0	0	0	0	0	0	0	0	22	12	0	0	10	6	0	10	0	0	297	1	1	0	1
81	s158d160	2001	11	8	64	158	8560	101	209	2863	9	22	55	23	0	1	0	21	29	4	1	0	0	16	1	0	2	0	0	0	0	0	0	0	7	2	0	0	1	0	0	0	0	0	3	0	0	0	0
82	s158d250	2001	11	8	64	158	10657	102	12	436	16	48	49	3	0	2	14	31	4	0	0	0	0	0	0	1	0	0	0	0	0	0	0	0	0	0	0	0	1	1	0	0	0	1	30	0	0	0	0
83	s38d40	1991	11	9	56	38	6369	303	162	1638	8	56	222	18	0	7	3	43	141	13	21	1	0	57	19	1	8	0	7	0	0	0	0	3	2	4	0	0	0	38	1	1	0	0	2	0	0	1	0
84	s136d40	2000	1	9	171	136	12921	501	758	2631	11	144	209	112	27	9	22	135	35	5	3	2	7	7	0	1	0	0	0	0	0	0	0	0	4	10	0	0	4	8	0	0	0	1	56	0	0	0	0
85	s170d40	2002	11	9	65	170	10468	450	142	1843	5	115	304	21	1	9	4	51	176	18	52	3	0	81	5	0	3	0	2	0	0	7	0	4	0	9	0	0	8	50	0	5	0	2	4	0	0	7	0
86	s38d120	1991	11	9	56	38	10154	348	4	1771	83	147	160	32	1	8	52	86	22	0	0	0	0	0	0	4	0	0	0	0	0	0	0	0	12	0	0	0	4	2	0	0	0	0	83	3	0	0	0
87	s38d160	1991	11	9	56	38	9079	179	29	908	5	56	88	20	8	7	14	49	24	0	0	0	1	11	1	0	0	0	0	0	0	0	0	0	6	2	0	0	3	0	0	0	0	1	33	0	0	0	0
[truncated: 12 more columns]

## Sheet: Data S2
P. calceolata chloroplast genome (JX297813)					Uncultured dictyochophyte chloroplast genome (MN275232)
Genes	Minimum	Maximum	Length	Direction	Minimum	Maximum	Length	Direction		pelgomonas_only	dictyochophyte_only	annotation
atpA	65424	66938	1515	reverse	12095	13600	1506	forward		chpA	-	conserved hypothetical plastid protein
atpB	8097	9524	1428	reverse	97181	98611	1431	reverse		chpYGGT	-	conserved hypothetical integral membrane
atpD	66988	67551	564	reverse	11504	12067	564	forward		ilvB	-	acetolactate synthase large subunit
atpE	7658	8077	420	reverse	96765	97163	399	reverse		ilvH	-	acetolactate synthase small subunit
atpF	67551	68057	507	reverse	10929	11483	555	forward		-	psaE	PSI reaction center subunit IV
atpG	68111	68578	468	reverse	10367	10831	465	forward		-	psbY	PSII core complex protein
atpH	68659	68907	249	reverse	10027	10275	249	forward		-	rpl12	ribosomal protein large subunit
atpI	68965	69681	717	reverse	9216	9944	729	forward		-	rpl32	ribosomal protein large subunit
cfxQ	25804	26679	876	reverse	22991	23878	888	reverse		-	rps19	ribosomal protein small subunit
chlI	23126	24181	1056	forward	21612	22661	1050	reverse		thiS	-	thiamine biosynthesis protein S
chpA	21551	22351	801	reverse	na	na	na	na		ycf30	-	hypothetical protein
chpYGGT	39392	39811	420	reverse	na	na	na	na		ycf35	-	hypothetical protein
clpC	1808	4309	2502	forward	37101	39713	2613	reverse		ycf37	-	hypothetical protein
dnaK	61320	62930	1611	reverse	26393	28219	1827	reverse		-	ycf66	hypothetical protein
groEL	63328	64911	1584	forward	29350	30936	1587	reverse
ilvB	36562	38292	1731	reverse	na	na	na	na
ilvH	5286	5792	507	reverse	na	na	na	na
petA	5847	6791	945	reverse	94891	95838	948	reverse
petB	17946	18593	648	forward	57612	58259	648	reverse
petD	18619	19101	483	forward	57100	57582	483	reverse
petG	29102	29221	120	forward	60221	60331	111	forward
petL	83632	83727	96	forward	48890	48985	96	forward
petM	4689	4784	96	forward	50631	50729	99	reverse
petN	4526	4615	90	forward	50798	50887	90	reverse
psaA	32058	34316	2259	reverse	40874	42715	1842	forward
psaB	29829	32033	2205	reverse	46080	48284	2205	forward
psaC	11058	11303	246	forward	67586	67831	246	reverse
psaD	60555	60974	420	forward	55645	56064	420	forward
psaE	na	na	na	na	51830	52021	192	forward
psaJ	55826	55951	126	reverse	32443	32571	129	forward
psaL	83047	83484	438	reverse	60409	60834	426	forward
psaM	23007	23099	93	forward	22773	22868	96	reverse
psbA	1	1062	1062	reverse	34178	35260	1083	forward
psbB	40523	42055	1533	reverse	78671	80200	1530	reverse
psbC	57374	58783	1410	forward	52722	54134	1413	reverse
psbD	56371	57426	1056	forward	54082	55137	1056	reverse
psbE	35679	35933	255	forward	59315	59569	255	reverse
psbF	35960	36091	132	forward	59168	59299	132	reverse
psbH	39860	40063	204	reverse	78059	78250	192	reverse
psbI	24572	24688	117	reverse	61569	61685	117	reverse
psbJ	36242	36361	120	forward	58897	59016	120	reverse
psbK	82323	82451	129	reverse	59647	59781	135	reverse
psbL	36104	36220	117	forward	59036	59152	117	reverse
psbN	40169	40300	132	forward	78346	78477	132	forward
psbT	40376	40474	99	reverse	78529	78627	99	reverse
psbV	38683	39171	489	reverse	31935	32423	489	forward
psbX	39255	39371	117	reverse	36867	36983	117	reverse
psbY	na	na	na	na	67412	67528	117	reverse
rbcL	27340	28806	1467	reverse	24513	25979	1467	reverse
rbcS	26834	27253	420	reverse	24047	24472	426	reverse
rpl1	19130	19825	696	reverse	69432	70124	693	forward
rpl11	19835	20260	426	reverse	68960	69388	429	forward
rpl12	na	na	na	na	70176	70565	390	forward
rpl13	45383	45805	423	reverse	83522	83953	432	reverse
rpl13	55005	55640	636	reverse	-	-	-	-
rpl14	51367	51732	366	reverse	89605	89970	366	reverse
rpl16	51988	52398	411	reverse	90451	90864	414	reverse
rpl2	53766	54596	831	reverse	92230	93057	828	reverse
rpl20	81692	82036	345	forward	51384	51731	348	forward
rpl21	12691	13017	327	reverse	68029	68343	315	forward
rpl22	53100	53450	351	reverse	91562	91924	363	reverse
rpl23	54621	54995	375	reverse	93085	93363	279	reverse
rpl24	51050	51349	300	reverse	89286	89594	309	reverse
rpl27	12428	12688	261	reverse	68355	68606	252	forward
rpl31	44715	44927	213	reverse	82852	83061	210	reverse
rpl32	na	na	na	na	56466	56648	183	forward
rpl33	10589	10783	195	reverse	99578	99772	195	reverse
rpl34	17024	17176	153	reverse	74546	74683	138	forward
rpl35	81479	81673	195	forward	51165	51362	198	forward
rpl36	47548	47661	114	reverse	85736	85849	114	reverse
rpl5	50497	51045	549	reverse	88732	89274	543	reverse
rpl6	49510	50049	540	reverse	87669	88208	540	reverse
rpoA	45818	46735	918	reverse	83981	84409	429	reverse
rpoB	75914	79159	3246	reverse	100671	2851	2964	forward
rpoC1	74075	75886	1812	reverse	2866	4719	1854	forward
rpoC2	70620	74078	3459	reverse	4732	8361	3630	forward
rps10	42193	42516	324	reverse	80326	80628	303	reverse
rps11	46753	47142	390	reverse	84924	85316	393	reverse
rps12	44323	44697	375	reverse	82439	82816	378	reverse
rps13	47173	47523	351	reverse	85343	85723	381	reverse
rps14	29257	29559	303	reverse	48488	48790	303	forward
rps16	65042	65281	240	reverse	55323	55562	240	forward
rps17	51741	51977	237	reverse	89976	90230	255	reverse
rps18	10377	10580	204	reverse	99320	99541	222	reverse
rps19	na	na	na	na	91945	92223	279	reverse
rps2	69877	70557	681	reverse	8439	9128	690	forward
rps3	52434	53078	645	reverse	90897	91535	639	reverse
rps4	20824	21438	615	reverse	19771	20385	615	reverse
rps5	49003	49482	480	reverse	87081	87632	552	reverse
rps6	17366	17668	303	reverse	58397	58705	309	forward
rps7	43814	44284	471	reverse	81945	82415	471	reverse
rps8	50073	50477	405	reverse	88303	88701	399	reverse
rps9	44959	45378	420	reverse	83112	83507	396	reverse
secY	47733	48965	1233	reverse	85875	87071	1197	reverse
tatC	6846	7610	765	reverse	95905	96675	771	reverse
thiS	22527	22751	225	reverse	na	na	na	na
tufA	42533	43762	1230	reverse	80647	81876	1230	reverse
ycf12	81208	81309	102	forward	36273	36377	105	forward
ycf24	58841	60298	1458	reverse	65087	66526	1440	forward
ycf3	9837	10355	519	reverse	98707	99210	504	reverse
ycf30	13101	14024	924	reverse	na	na	na	na
ycf33	38321	38515	195	reverse	21035	21169	135	reverse
ycf35	79587	79973	387	forward	na	na	na	na
ycf37	80178	80708	531	reverse	na	na	na	na
ycf39	24779	25744	966	reverse	61866	62882	1017	reverse
ycf4	83797	84345	549	forward	49112	49759	648	forward
ycf44	14128	15456	1329	reverse	76223	77509	1287	forward
ycf45	34543	35535	993	forward	32642	34051	1410	reverse
ycf46	15463	16944	1482	reverse	74723	76207	1485	forward
ycf5	11363	12286	924	forward	64029	64895	867	forward
ycf66	na	na	na	na	36567	36863	297	reverse

## Sheet: Data S3
	start_position	end_position	M1_20March2014_SUR	M1_2April2014_SUR	M1_5May2014_SUR	M2_20March2014_SUR	M2_5May2014_SUR	67_70_15October2013_SUR	67_155_11October2013_DCM		start_position	end_position	M1_20March2014_SUR	M1_2April2014_SUR	M1_5May2014_SUR	M2_20March2014_SUR	M2_5May2014_SUR	67_70_15October2013_SUR	67_155_11October2013_DCM
Uncultured_dictyo_chloroplast_MN275232	1	100	0	0	0	0	2.83766	0	0	P_calceolata_chloroplast_JX297813	1	100	0	5.46402	0	0	0	6.27307	4.90184
Uncultured_dictyo_chloroplast_MN275232	101	200	0	0	0	0	5.70704	0	0	P_calceolata_chloroplast_JX297813	101	200	0	5.85046	0	6.32101	0	6.70489	5.56387
Uncultured_dictyo_chloroplast_MN275232	201	300	0	0	0	0	4.45994	0	0	P_calceolata_chloroplast_JX297813	201	300	0	0	0	6.89994	0	5.31272	4.63244
Uncultured_dictyo_chloroplast_MN275232	301	400	0	0	0	0	0	0	0	P_calceolata_chloroplast_JX297813	301	400	0	0	0	0	0	0	0
Uncultured_dictyo_chloroplast_MN275232	401	500	0	0	0	0	0	0	0	P_calceolata_chloroplast_JX297813	401	500	0	0	0	0	0	0	0
Uncultured_dictyo_chloroplast_MN275232	501	600	0	0	0	0	0	0	0	P_calceolata_chloroplast_JX297813	501	600	0	0	0	0	0	0	0
Uncultured_dictyo_chloroplast_MN275232	601	700	0	0	0	7.77391	0	8.89696	0	P_calceolata_chloroplast_JX297813	601	700	0	0	0	0	0	0	0
Uncultured_dictyo_chloroplast_MN275232	701	800	0	0	0	7.46965	0	8.6724	0	P_calceolata_chloroplast_JX297813	701	800	0	0	0	0	0	0	0
Uncultured_dictyo_chloroplast_MN275232	801	900	0	0	0	0	0	0	0	P_calceolata_chloroplast_JX297813	801	900	0	0	0	0	0	0	4.72902
Uncultured_dictyo_chloroplast_MN275232	901	1000	0	0	0	0	0	0	0	P_calceolata_chloroplast_JX297813	901	1000	0	0	0	0	0	0	4.05073
Uncultured_dictyo_chloroplast_MN275232	1001	1100	0	0	0	0	0	0	0	P_calceolata_chloroplast_JX297813	1001	1100	0	0	0	0	0	0	0
Uncultured_dictyo_chloroplast_MN275232	1101	1200	0	0	0	0	0	0	0	P_calceolata_chloroplast_JX297813	1101	1200	0	0	0	0	0	0	0
Uncultured_dictyo_chloroplast_MN275232	1201	1300	0	0	0	0	0	0	0	P_calceolata_chloroplast_JX297813	1201	1300	0	0	0	0	0	0	1.12713
Uncultured_dictyo_chloroplast_MN275232	1301	1400	0	0	0	0	0	0	0	P_calceolata_chloroplast_JX297813	1301	1400	0	0	0	0	0	0	2.62092
Uncultured_dictyo_chloroplast_MN275232	1401	1500	0	0	0	0	0	0	0	P_calceolata_chloroplast_JX297813	1401	1500	5.37135	0	0	5.978	0	2.49059	3.94377
Uncultured_dictyo_chloroplast_MN275232	1501	1600	0	0	0	0	0	0	0	P_calceolata_chloroplast_JX297813	1501	1600	8.37828	0	0	8.18346	0	4.89071	5.75474
Uncultured_dictyo_chloroplast_MN275232	1601	1700	0	0	0	0	0	0	0	P_calceolata_chloroplast_JX297813	1601	1700	2.14984	0	0	0.769689	0	0.211015	0.0829907
Uncultured_dictyo_chloroplast_MN275232	1701	1800	0	0	0	0	0	0	0	P_calceolata_chloroplast_JX297813	1701	1800	0	0	0	0	0	0	1.2033
Uncultured_dictyo_chloroplast_MN275232	1801	1900	0	0	0	0	0	0	0	P_calceolata_chloroplast_JX297813	1801	1900	4.25159	6.14243	0	0	0	4.18331	4.59051
Uncultured_dictyo_chloroplast_MN275232	1901	2000	0	0	0	0	0	0	0	P_calceolata_chloroplast_JX297813	1901	2000	7.4337	8.39608	0	0	0	6.64106	6.67096
Uncultured_dictyo_chloroplast_MN275232	2001	2100	0	0	0	0	0	0	0	P_calceolata_chloroplast_JX297813	2001	2100	6.45621	6.43736	0	0	0	5.34662	5.48786
Uncultured_dictyo_chloroplast_MN275232	2101	2200	0	0	0	0	0	0	0	P_calceolata_chloroplast_JX297813	2101	2200	0	0	0	0	0	0	2.79101
Uncultured_dictyo_chloroplast_MN275232	2201	2300	0	0	0	0	0	0	0	P_calceolata_chloroplast_JX297813	2201	2300	0	0	0	0	0	0	2.64843
Uncultured_dictyo_chloroplast_MN275232	2301	2400	0	0	0	0	0	0	0	P_calceolata_chloroplast_JX297813	2301	2400	0	0	0	0	0	0	0
Uncultured_dictyo_chloroplast_MN275232	2401	2500	0	0	0	0	0	0	0	P_calceolata_chloroplast_JX297813	2401	2500	0	0	0	0	0	2.08918	2.29512
Uncultured_dictyo_chloroplast_MN275232	2501	2600	0	7.69933	0	0	0	0	0	P_calceolata_chloroplast_JX297813	2501	2600	0	0	0	0	0	1.89919	1.77723
Uncultured_dictyo_chloroplast_MN275232	2601	2700	0	7.28111	0	0	0	0	0	P_calceolata_chloroplast_JX297813	2601	2700	0	0	0	0	0	0	0
Uncultured_dictyo_chloroplast_MN275232	2701	2800	4.79589	0	0	0	0	0	0	P_calceolata_chloroplast_JX297813	2701	2800	0	0	0	0	0	0	0
Uncultured_dictyo_chloroplast_MN275232	2801	2900	9.389	0	0	0	0	0	0	P_calceolata_chloroplast_JX297813	2801	2900	0	0	0	0	0	3.49027	2.20536
Uncultured_dictyo_chloroplast_MN275232	2901	3000	8.27123	0	5.26252	0	0	0	0	P_calceolata_chloroplast_JX297813	2901	3000	0	0	0	0	0	4.56881	2.79101
Uncultured_dictyo_chloroplast_MN275232	3001	3100	0	0	8.06633	0	0	0	0	P_calceolata_chloroplast_JX297813	3001	3100	5.59304	0	0	0	0	5.31463	1.4103
Uncultured_dictyo_chloroplast_MN275232	3101	3200	0	0	6.52035	0	0	0	0	P_calceolata_chloroplast_JX297813	3101	3200	6.03251	0	0	0	0	4.7458	0
Uncultured_dictyo_chloroplast_MN275232	3201	3300	0	0	0	0	0	0	0	P_calceolata_chloroplast_JX297813	3201	3300	0	0	0	0	0	0	0
Uncultured_dictyo_chloroplast_MN275232	3301	3400	0	0	0	0	0	0	0	P_calceolata_chloroplast_JX297813	3301	3400	0	0	0	0	0	0	0
Uncultured_dictyo_chloroplast_MN275232	3401	3500	0	0	0	0	0	0	0	P_calceolata_chloroplast_JX297813	3401	3500	0	0	0	0	0	0	0
Uncultured_dictyo_chloroplast_MN275232	3501	3600	0	0	0	0	0	0	0	P_calceolata_chloroplast_JX297813	3501	3600	0	0	0	0	0	0	0
Uncultured_dictyo_chloroplast_MN275232	3601	3700	0	0	0	0	0	0	0	P_calceolata_chloroplast_JX297813	3601	3700	0	0	0	0	0	0	0
Uncultured_dictyo_chloroplast_MN275232	3701	3800	0	0	0	0	0	0	0	P_calceolata_chloroplast_JX297813	3701	3800	0	0	0	0	0	0	0
Uncultured_dictyo_chloroplast_MN275232	3801	3900	0	0	0	0	0	0	0	P_calceolata_chloroplast_JX297813	3801	3900	0	0	0	0	0	0	0
Uncultured_dictyo_chloroplast_MN275232	3901	4000	0	0	0	0	0	0	0	P_calceolata_chloroplast_JX297813	3901	4000	0	0	0	0	0	0	0
Uncultured_dictyo_chloroplast_MN275232	4001	4100	0	0	0	0	0	0	0	P_calceolata_chloroplast_JX297813	4001	4100	0	0	0	0	0	0	0
Uncultured_dictyo_chloroplast_MN275232	4101	4200	0	0	0	0	0	0	0	P_calceolata_chloroplast_JX297813	4101	4200	0	0	0	0	0	0	0
Uncultured_dictyo_chloroplast_MN275232	4201	4300	0	0	0	0	0	0	0	P_calceolata_chloroplast_JX297813	4201	4300	0	0	0	0	0	0	0
Uncultured_dictyo_chloroplast_MN275232	4301	4400	0	0	0	0	0	0	0	P_calceolata_chloroplast_JX297813	4301	4400	0	0	0	0	0	0	0
Uncultured_dictyo_chloroplast_MN275232	4401	4500	0	0	0	0	0	0	0	P_calceolata_chloroplast_JX297813	4401	4500	0	0	0	0	0	0	0
Uncultured_dictyo_chloroplast_MN275232	4501	4600	0	0	0	0	0	0	0	P_calceolata_chloroplast_JX297813	4501	4600	0	0	0	0	0	0	0
Uncultured_dictyo_chloroplast_MN275232	4601	4700	0	0	0	0	0	0	0	P_calceolata_chloroplast_JX297813	4601	4700	0	0	0	0	0	0	0
Uncultured_dictyo_chloroplast_MN275232	4701	4800	0	0	0	0	0	0	0	P_calceolata_chloroplast_JX297813	4701	4800	0	0	0	0	0	0	0
Uncultured_dictyo_chloroplast_MN275232	4801	4900	0	0	0	0	3.42429	4.46875	0	P_calceolata_chloroplast_JX297813	4801	4900	0	0	0	0	0	0	0
Uncultured_dictyo_chloroplast_MN275232	4901	5000	0	0	0	0	6.17435	9.63271	0	P_calceolata_chloroplast_JX297813	4901	5000	0	0	0	0	0	0	0
Uncultured_dictyo_chloroplast_MN275232	5001	5100	0	0	7.18194	0	8.07956	10.3975	0	P_calceolata_chloroplast_JX297813	5001	5100	0	0	0	0	0	0	0
Uncultured_dictyo_chloroplast_MN275232	5101	5200	8.20731	0	8.678	0	8.7901	9.71667	0	P_calceolata_chloroplast_JX297813	5101	5200	0	0	0	0	0	0	0
Uncultured_dictyo_chloroplast_MN275232	5201	5300	9.389	6.75471	8.88774	0	8.89476	9.80457	0	P_calceolata_chloroplast_JX297813	5201	5300	0	0	0	0	0	0	0
Uncultured_dictyo_chloroplast_MN275232	5301	5400	7.50584	7.89934	7.63382	5.14041	8.27359	8.23975	0	P_calceolata_chloroplast_JX297813	5301	5400	0	0	0	0	0	0	0
Uncultured_dictyo_chloroplast_MN275232	5401	5500	0	7.50532	7.6721	8.7296	8.10931	0	0	P_calceolata_chloroplast_JX297813	5401	5500	0	0	0	0	0	0	0
Uncultured_dictyo_chloroplast_MN275232	5501	5600	0	0	0	6.94716	6.32025	0	0	P_calceolata_chloroplast_JX297813	5501	5600	0	0	0	0	0	0	0.0829907
Uncultured_dictyo_chloroplast_MN275232	5601	5700	7.39544	0	0	0	6.36578	0	0	P_calceolata_chloroplast_JX297813	5601	5700	0	0	0	0	0	0	5.26829
Uncultured_dictyo_chloroplast_MN275232	5701	5800	9.34512	0	0	0	6.2345	0	0	P_calceolata_chloroplast_JX297813	5701	5800	0	0	0	0	0	0	6.11047
Uncultured_dictyo_chloroplast_MN275232	5801	5900	0	0	0	0	5.66395	0	0	P_calceolata_chloroplast_JX297813	5801	5900	0	0	0	0	0	0	3.91007
Uncultured_dictyo_chloroplast_MN275232	5901	6000	0	0	0	0	5.35635	0	0	P_calceolata_chloroplast_JX297813	5901	6000	16.3436	14.981	14.9617	15.7311	15.8214	12.498	13.5937
Uncultured_dictyo_chloroplast_MN275232	6001	6100	0	0	4.79205	0	4.42595	8.55566	0	P_calceolata_chloroplast_JX297813	6001	6100	18.1639	16.876	16.9444	17.7393	17.4481	14.6437	15.0762
Uncultured_dictyo_chloroplast_MN275232	6101	6200	0	9.64356	8.49789	4.18075	7.49043	8.7804	0	P_calceolata_chloroplast_JX297813	6101	6200	18.7339	17.5348	17.734	18.3866	18.0127	14.9443	15.2611
Uncultured_dictyo_chloroplast_MN275232	6201	6300	9.17176	10.4623	9.63806	8.53387	8.63698	0	0	P_calceolata_chloroplast_JX297813	6201	6300	18.7926	17.6066	18.2953	18.4899	18.1773	14.9546	15.3969
Uncultured_dictyo_chloroplast_MN275232	6301	6400	9.96361	9.61759	9.55343	8.93115	8.65176	0	0	P_calceolata_chloroplast_JX297813	6301	6400	18.8856	17.7555	18.6026	18.4485	18.2082	15.0475	15.3339
Uncultured_dictyo_chloroplast_MN275232	6401	6500	5.58081	7.11784	8.50851	8.54336	8.44671	0	0	P_calceolata_chloroplast_JX297813	6401	6500	18.2537	17.3919	18.9536	18.0077	17.9049	14.5872	15.254
Uncultured_dictyo_chloroplast_MN275232	6501	6600	9.79989	0	9.36763	7.52822	9.11738	0	0	P_calceolata_chloroplast_JX297813	6501	6600	15.8469	15.1	15.017	15.8791	15.7488	12.9737	15.2092
Uncultured_dictyo_chloroplast_MN275232	6601	6700	9.8214	0	9.66204	0	9.50692	0	0	P_calceolata_chloroplast_JX297813	6601	6700	17.285	16.3212	16.1901	16.9405	16.8817	14.299	15.3052
Uncultured_dictyo_chloroplast_MN275232	6701	6800	9.8214	5.73619	10.0837	7.18416	10.8784	9.76129	0	P_calceolata_chloroplast_JX297813	6701	6800	18.4031	17.2821	18.0601	18.0358	17.7692	14.8219	15.3419
Uncultured_dictyo_chloroplast_MN275232	6801	6900	11.1445	7.89934	11.1941	9.15828	12.1874	11.9474	0	P_calceolata_chloroplast_JX297813	6801	6900	18.7862	18.0298	18.9991	18.5561	18.4158	15.0455	15.342
Uncultured_dictyo_chloroplast_MN275232	6901	7000	10.4787	8.0363	11.0795	10.2814	12.0332	12.3624	0	P_calceolata_chloroplast_JX297813	6901	7000	18.8019	18.3248	19.344	18.5638	18.8333	14.9978	15.1923
Uncultured_dictyo_chloroplast_MN275232	7001	7100	10.4375	8.83755	11.2865	10.5044	12.0787	12.3868	0	P_calceolata_chloroplast_JX297813	7001	7100	16.8043	15.8152	17.4118	16.4248	17.1764	12.4144	12.7677
Uncultured_dictyo_chloroplast_MN275232	7101	7200	10.7325	9.52751	10.4294	10.0003	11.9618	10.9574	0	P_calceolata_chloroplast_JX297813	7101	7200	5.48645	4.87525	0	3.77487	0	5.68519	7.96227
Uncultured_dictyo_chloroplast_MN275232	7201	7300	11.302	9.52286	10.5627	9.59721	11.9545	10.453	0	P_calceolata_chloroplast_JX297813	7201	7300	0	2.4098	0	2.87659	0	4.16231	9.06443
Uncultured_dictyo_chloroplast_MN275232	7301	7400	9.53935	8.91065	10.4625	6.91825	11.5231	10.7472	0	P_calceolata_chloroplast_JX297813	7301	7400	0	6.50745	0	6.15967	0	2.504	10.0087
Uncultured_dictyo_chloroplast_MN275232	7401	7500	9.34512	8.66239	11.669	8.99484	12.0783	12.2384	0	P_calceolata_chloroplast_JX297813	7401	7500	5.7625	6.43736	0	4.7963	0	5.33166	10.5177
Uncultured_dictyo_chloroplast_MN275232	7501	7600	10.7991	7.89934	11.7224	10.0743	11.9489	12.1455	0	P_calceolata_chloroplast_JX297813	7501	7600	8.01588	6.86867	0	6.9907	0	7.0839	8.85753
Uncultured_dictyo_chloroplast_MN275232	7601	7700	10.4855	8.39328	11.4634	9.93329	11.8509	12.0171	0	P_calceolata_chloroplast_JX297813	7601	7700	6.41322	4.9346	0	4.04508	0	4.71152	6.45232
Uncultured_dictyo_chloroplast_MN275232	7701	7800	11.3248	9.5867	11.4218	10.7962	11.7099	12.6514	0	P_calceolata_chloroplast_JX297813	7701	7800	9.28563	10.1184	11.552	8.23162	0	12.7575	12.0921
Uncultured_dictyo_chloroplast_MN275232	7801	7900	10.5188	9.83598	11.4593	10.3095	10.9833	11.6193	0	P_calceolata_chloroplast_JX297813	7801	7900	9.66131	10.6115	11.9389	8.61033	0	13.1755	12.6825
Uncultured_dictyo_chloroplast_MN275232	7901	8000	10.4305	10.1455	11.4063	10.0378	11.0093	12.613	0	P_calceolata_chloroplast_JX297813	7901	8000	10.5019	10.5054	0	9.45175	10.24	12.7249	12.2845
Uncultured_dictyo_chloroplast_MN275232	8001	8100	8.70066	9.98218	9.95769	9.29387	9.33674	12.5342	0	P_calceolata_chloroplast_JX297813	8001	8100	11.2245	11.3346	11.6171	11.1118	11.9346	13.5517	13.0081
Uncultured_dictyo_chloroplast_MN275232	8101	8200	0	9.79022	9.18112	9.96896	9.06452	10.3574	0	P_calceolata_chloroplast_JX297813	8101	8200	11.1181	10.988	12.9888	10.9469	11.734	13.4626	13.062
Uncultured_dictyo_chloroplast_MN275232	8201	8300	0	11.4199	10.2224	11.8155	10.3679	12.5958	0	P_calceolata_chloroplast_JX297813	8201	8300	8.80707	8.51265	8.53306	8.01678	8.91167	11.2918	11.9493
Uncultured_dictyo_chloroplast_MN275232	8301	8400	7.95826	11.3908	10.7929	11.457	10.3021	12.7332	0	P_calceolata_chloroplast_JX297813	8301	8400	3.60559	5.99687	0	0	0	6.26718	11.6486
Uncultured_dictyo_chloroplast_MN275232	8401	8500	9.389	11.6228	11.0362	11.2978	10.3917	12.6239	0	P_calceolata_chloroplast_JX297813	8401	8500	8.65235	8.64957	0	8.3202	0	10.3741	11.8857
Uncultured_dictyo_chloroplast_MN275232	8501	8600	7.14553	11.4236	11.0937	11.0801	10.2392	12.3609	0	P_calceolata_chloroplast_JX297813	8501	8600	11.4031	11.078	0	10.7449	10.8676	12.9145	12.7811
Uncultured_dictyo_chloroplast_MN275232	8601	8700	9.37452	11.9769	11.8779	11.5832	11.0303	13.3637	0	P_calceolata_chloroplast_JX297813	8601	8700	11.8334	11.77	10.3376	11.3961	12.1061	13.7732	13.4577
Uncultured_dictyo_chloroplast_MN275232	8701	8800	0	12.1408	11.83	11.3622	11.3572	13.6129	0	P_calceolata_chloroplast_JX297813	8701	8800	11.9073	11.9241	12.1733	11.4535	11.8935	14.1564	13.5345
Uncultured_dictyo_chloroplast_MN275232	8801	8900	0	12.0491	12.0819	11.2095	11.6511	13.9233	0	P_calceolata_chloroplast_JX297813	8801	8900	11.2276	11.4759	12.0687	10.7858	9.63918	14.0269	13.1172
Uncultured_dictyo_chloroplast_MN275232	8901	9000	9.28447	12.2327	11.972	11.0538	11.7104	13.5702	0	P_calceolata_chloroplast_JX297813	8901	9000	9.61463	8.90461	0	8.49386	0	10.6239	11.0261
Uncultured_dictyo_chloroplast_MN275232	9001	9100	8.17426	10.4817	9.69029	9.21286	10.0905	11.2197	0	P_calceolata_chloroplast_JX297813	9001	9100	7.51729	8.11745	0	7.25318	0	9.71589	10.4176
Uncultured_dictyo_chloroplast_MN275232	9101	9200	11.9936	13.7126	13.7098	12.4205	13.7382	14.0546	0	P_calceolata_chloroplast_JX297813	9101	9200	9.96408	9.62318	11.9558	8.10067	7.37308	11.3079	11.5829
Uncultured_dictyo_chloroplast_MN275232	9201	9300	13.6387	15.6152	15.5685	14.2371	15.4945	15.9483	0	P_calceolata_chloroplast_JX297813	9201	9300	11.1286	11.1846	12.1733	10.2006	10.4243	13.0941	12.9668
Uncultured_dictyo_chloroplast_MN275232	9301	9400	13.4955	16.2541	15.9855	14.7366	15.7543	16.6362	0	P_calceolata_chloroplast_JX297813	9301	9400	10.7553	11.0664	9.85265	10.3823	10.4528	12.9065	12.8063
Uncultured_dictyo_chloroplast_MN275232	9401	9500	13.3843	15.9206	15.6777	14.5131	15.4086	16.4898	0	P_calceolata_chloroplast_JX297813	9401	9500	10.4228	10.878	0	9.87749	9.84704	12.5634	12.7041
Uncultured_dictyo_chloroplast_MN275232	9501	9600	13.129	16.1383	15.822	14.5612	15.5631	17.0954	0	P_calceolata_chloroplast_JX297813	9501	9600	10.9076	11.7054	0	10.5147	11.9193	13.6049	13.274
Uncultured_dictyo_chloroplast_MN275232	9601	9700	12.9243	15.9402	15.739	14.4321	15.4546	16.9626	0	P_calceolata_chloroplast_JX297813	9601	9700	11.3787	11.9119	0	10.6004	12.2018	14.3617	13.7637
Uncultured_dictyo_chloroplast_MN275232	9701	9800	13.1652	15.4954	15.3427	14.1114	15.0546	16.5231	0	P_calceolata_chloroplast_JX297813	9701	9800	10.4443	10.8656	0	9.35257	11.3574	13.5555	13.1336
Uncultured_dictyo_chloroplast_MN275232	9801	9900	13.017	15.245	15.0533	13.951	14.9545	16.1416	0	P_calceolata_chloroplast_JX297813	9801	9900	9.30536	10.1833	0	9.07748	0	11.6957	12.2448
Uncultured_dictyo_chloroplast_MN275232	9901	10000	13.367	15.1191	15.01	14.1492	14.9646	15.803	0	P_calceolata_chloroplast_JX297813	9901	10000	11.6584	11.4443	0	10.6825	10.1557	12.8232	13.0521
Uncultured_dictyo_chloroplast_MN275232	10001	10100	13.6219	14.9796	14.861	13.8289	14.8301	15.3169	0	P_calceolata_chloroplast_JX297813	10001	10100	12.0839	11.7679	0	11.3912	11.8778	12.6584	12.9966
Uncultured_dictyo_chloroplast_MN275232	10101	10200	13.5593	15.1086	14.8464	13.87	14.9267	15.3771	0	P_calceolata_chloroplast_JX297813	10101	10200	11.6604	11.0243	0	11.0769	11.7223	11.3603	12.0727
Uncultured_dictyo_chloroplast_MN275232	10201	10300	13.8345	15.093	14.9249	14.1034	14.8865	15.4352	0	P_calceolata_chloroplast_JX297813	10201	10300	10.9683	9.99658	0	10.3279	11.3268	10.7582	11.5688
Uncultured_dictyo_chloroplast_MN275232	10301	10400	13.4744	15.3326	15.298	14.4423	15.3038	16.009	0	P_calceolata_chloroplast_JX297813	10301	10400	7.80475	8.74798	0	7.74066	7.87302	8.65651	10.082
Uncultured_dictyo_chloroplast_MN275232	10401	10500	13.244	15.1836	15.0345	14.0333	15.1192	15.9005	0	P_calceolata_chloroplast_JX297813	10401	10500	12.5553	13.1572	0	12.8089	13.0673	13.1817	12.7925
Uncultured_dictyo_chloroplast_MN275232	10501	10600	13.4539	15.2786	15.0644	13.9705	15.1945	15.7501	0	P_calceolata_chloroplast_JX297813	10501	10600	13.8688	14.3583	0	14.0211	14.0521	14.4022	13.9264
Uncultured_dictyo_chloroplast_MN275232	10601	10700	13.7445	15.5674	15.2601	14.3114	15.4793	16.0986	0	P_calceolata_chloroplast_JX297813	10601	10700	13.6438	14.0267	0	13.642	13.4572	13.8832	13.6276
Uncultured_dictyo_chloroplast_MN275232	10701	10800	13.4668	15.396	15.1216	14.095	15.1859	16.1291	0	P_calceolata_chloroplast_JX297813	10701	10800	11.9098	12.4498	0	11.964	10.96	11.9323	12.1166
Uncultured_dictyo_chloroplast_MN275232	10801	10900	14.1772	15.9945	15.8553	14.7897	15.699	17.044	0	P_calceolata_chloroplast_JX297813	10801	10900	9.38726	9.64333	0	9.52812	9.1395	9.53782	10.1618
Uncultured_dictyo_chloroplast_MN275232	10901	11000	13.8065	15.5942	15.4131	14.4687	15.3761	16.6075	0	P_calceolata_chloroplast_JX297813	10901	11000	11.0212	11.048	0	10.8177	10.4243	11.3394	11.3788
Uncultured_dictyo_chloroplast_MN275232	11001	11100	13.8418	15.4768	15.3056	14.4664	15.1944	16.4609	0	P_calceolata_chloroplast_JX297813	11001	11100	11.2819	11.0166	0	10.6121	10.4386	11.7442	11.6384
Uncultured_dictyo_chloroplast_MN275232	11101	11200	12.8738	14.4387	14.3578	13.3487	14.0773	15.2644	0	P_calceolata_chloroplast_JX297813	11101	11200	11.6657	11.3676	9.33874	11.6463	10.4243	12.3939	12.3891
Uncultured_dictyo_chloroplast_MN275232	11201	11300	0	8.44341	7.59449	0	6.88674	7.99271	0	P_calceolata_chloroplast_JX297813	11201	11300	11.9287	11.8769	13.3873	11.772	10.6258	13.2876	13.019
Uncultured_dictyo_chloroplast_MN275232	11301	11400	0	7.89934	5.15849	0	6.81634	0	0	P_calceolata_chloroplast_JX297813	11301	11400	12.4265	12.2533	13.9216	11.5152	11.9244	13.8168	13.4576
Uncultured_dictyo_chloroplast_MN275232	11401	11500	0	7.50532	8.06633	0	8.01244	8.74529	0	P_calceolata_chloroplast_JX297813	11401	11500	12.1668	12.1716	13.7819	11.6965	11.2557	13.8641	13.3937
Uncultured_dictyo_chloroplast_MN275232	11501	11600	9.29987	9.42646	7.61429	7.40861	9.16709	10.0899	0	P_calceolata_chloroplast_JX297813	11501	11600	12.2052	12.3429	12.913	12.0866	12.3944	13.9936	13.5397
Uncultured_dictyo_chloroplast_MN275232	11601	11700	9.31511	9.60002	9.06364	8.91661	9.54502	10.9877	0	P_calceolata_chloroplast_JX297813	11601	11700	11.9335	12.18	10.2308	11.9607	12.0926	13.3312	13.0043
Uncultured_dictyo_chloroplast_MN275232	11701	11800	0	9.46094	10.1084	9.86676	9.60511	10.8038	0	P_calceolata_chloroplast_JX297813	11701	11800	11.5654	11.9092	0	11.2531	12.2514	13.0923	12.9692
Uncultured_dictyo_chloroplast_MN275232	11801	11900	9.40333	9.45606	10.2762	9.37056	10.1639	12.5004	0	P_calceolata_chloroplast_JX297813	11801	11900	11.4077	11.5183	0	11.0622	12.1975	12.6087	12.6911
Uncultured_dictyo_chloroplast_MN275232	11901	12000	10.3734	9.59115	9.8491	8.87959	10.2749	12.1589	0	P_calceolata_chloroplast_JX297813	11901	12000	12.0521	11.463	0	11.2774	11.3873	12.1774	12.5208
Uncultured_dictyo_chloroplast_MN275232	12001	12100	10.4855	7.69933	9.63806	9.97599	9.54996	11.7991	0	P_calceolata_chloroplast_JX297813	12001	12100	11.4218	11.1857	0	10.9689	11.028	11.4964	11.9752
Uncultured_dictyo_chloroplast_MN275232	12101	12200	11.2671	7.19008	7.70939	10.1508	9.86498	12.0336	0	P_calceolata_chloroplast_JX297813	12101	12200	9.66895	9.56333	0	9.63814	10.4528	9.89179	11.3396
Uncultured_dictyo_chloroplast_MN275232	12201	12300	10.6805	7.89934	8.06633	9.08863	9.65547	12.2911	0	P_calceolata_chloroplast_JX297813	12201	12300	7.15794	6.19191	0	2.38665	6.79246	5.63273	11.6829
Uncultured_dictyo_chloroplast_MN275232	12301	12400	10.7211	7.89934	8.43249	8.81048	9.64628	13.297	0	P_calceolata_chloroplast_JX297813	12301	12400	0	4.96339	0	0	0	3.96303	11.2551
Uncultured_dictyo_chloroplast_MN275232	12401	12500	10.5577	6.78613	8.77792	9.6553	9.74864	12.8971	0	P_calceolata_chloroplast_JX297813	12401	12500	0	5.78747	0	0	0	0.920304	11.1562
Uncultured_dictyo_chloroplast_MN275232	12501	12600	11.0058	7.89934	9.25864	10.9487	10.0261	12.7015	0	P_calceolata_chloroplast_JX297813	12501	12600	9.39465	9.78511	0	9.37112	9.20809	10.6837	11.6809
Uncultured_dictyo_chloroplast_MN275232	12601	12700	11.203	7.89934	10.3665	10.76	9.82967	12.4791	0	P_calceolata_chloroplast_JX297813	12601	12700	11.223	11.3166	0	10.9209	11.3345	12.4616	13.0458
Uncultured_dictyo_chloroplast_MN275232	12701	12800	10.5055	7.81046	9.96542	9.93329	9.83373	12.3405	0	P_calceolata_chloroplast_JX297813	12701	12800	10.3189	10.3479	0	9.88611	10.4243	11.5861	12.8395
Uncultured_dictyo_chloroplast_MN275232	12801	12900	10.128	7.44755	9.41919	7.9556	9.16323	12.2146	0	P_calceolata_chloroplast_JX297813	12801	12900	9.09019	8.45807	0	8.35167	7.59423	9.672	12.5175
Uncultured_dictyo_chloroplast_MN275232	12901	13000	10.7882	0	8.26726	0	9.57538	11.1939	0	P_calceolata_chloroplast_JX297813	12901	13000	10.9211	11.5904	11.552	10.8378	11.0185	12.7089	13.4208
Uncultured_dictyo_chloroplast_MN275232	13001	13100	10.1789	0	9.06364	6.47777	9.80427	11.2068	0	P_calceolata_chloroplast_JX297813	13001	13100	12.292	12.8396	12.2019	12.0206	11.7223	14.3603	14.3608
Uncultured_dictyo_chloroplast_MN275232	13101	13200	0	6.9615	7.78121	9.88928	9.91943	10.9342	0	P_calceolata_chloroplast_JX297813	13101	13200	12.0205	12.452	12.6274	11.7601	11.6867	14.261	14.1566
Uncultured_dictyo_chloroplast_MN275232	13201	13300	0	9.40638	8.15009	9.99688	10.1187	10.8165	0	P_calceolata_chloroplast_JX297813	13201	13300	11.2193	11.4009	12.1733	10.8783	11.6625	13.2915	13.3911
Uncultured_dictyo_chloroplast_MN275232	13301	13400	0	8.82248	8.79537	9.15828	9.17095	9.35847	0	P_calceolata_chloroplast_JX297813	13301	13400	12.125	12.3151	12.1733	12.2356	12.0512	14.0314	14.532
Uncultured_dictyo_chloroplast_MN275232	13401	13500	0	0	6.2436	0	2.02655	0	0	P_calceolata_chloroplast_JX297813	13401	13500	13.4641	13.8158	13.3367	13.9683	13.6375	14.6876	14.8722
Uncultured_dictyo_chloroplast_MN275232	13501	13600	0	0	6.56172	0	7.21497	0	0	P_calceolata_chloroplast_JX297813	13501	13600	13.8097	14.2046	13.622	14.3346	14.2971	14.6171	14.6956
Uncultured_dictyo_chloroplast_MN275232	13601	13700	0	0	8.06633	0	8.57242	0	0	P_calceolata_chloroplast_JX297813	13601	13700	13.8726	14.1964	13.5954	14.0355	14.3794	14.6064	14.8472
Uncultured_dictyo_chloroplast_MN275232	13701	13800	4.79589	5.91736	6.71627	4.67126	8.23485	7.53914	0	P_calceolata_chloroplast_JX297813	13701	13800	13.6724	14.0649	13.4951	13.8818	13.8509	14.2135	14.5474
Uncultured_dictyo_chloroplast_MN275232	13801	13900	9.389	9.89481	10.4321	7.9413	9.98509	11.5899	0	P_calceolata_chloroplast_JX297813	13801	13900	14.0499	14.4521	9.70082	14.5684	14.6506	14.578	14.9989
Uncultured_dictyo_chloroplast_MN275232	13901	14000	9.01257	9.68581	9.9224	7.89754	9.70414	10.8705	0	P_calceolata_chloroplast_JX297813	13901	14000	14.2004	14.6248	12.6379	14.6368	15.1824	14.7711	14.9569
Uncultured_dictyo_chloroplast_MN275232	14001	14100	0	7.71574	5.45046	6.94716	5.57371	7.41058	0	P_calceolata_chloroplast_JX297813	14001	14100	13.9348	14.2665	12.913	14.2625	14.8238	14.2376	14.611
Uncultured_dictyo_chloroplast_MN275232	14101	14200	0	0	0	7.9413	7.09032	0	0	P_calceolata_chloroplast_JX297813	14101	14200	14.0402	14.273	12.4483	14.2492	14.6856	14.2739	14.7346
Uncultured_dictyo_chloroplast_MN275232	14201	14300	0	7.23631	0	7.9413	7.26388	8.74529	0	P_calceolata_chloroplast_JX297813	14201	14300	13.9069	14.1741	12.4601	14.2582	14.3331	14.0161	14.4675
Uncultured_dictyo_chloroplast_MN275232	14301	14400	0	7.69933	0	6.66342	7.69334	8.51455	0	P_calceolata_chloroplast_JX297813	14301	14400	14.0093	14.2349	13.4362	14.2139	14.6544	14.4828	14.8101
Uncultured_dictyo_chloroplast_MN275232	14401	14500	0	0	8.21636	8.10417	8.67546	8.16201	0	P_calceolata_chloroplast_JX297813	14401	14500	14.2943	14.6008	13.5293	14.5325	14.5014	15.0405	15.2483
Uncultured_dictyo_chloroplast_MN275232	14501	14600	9.06761	6.75471	9.99215	9.67271	9.25803	9.88742	0	P_calceolata_chloroplast_JX297813	14501	14600	13.6617	14.0783	13.913	14.0101	13.7028	14.0728	14.6888
Uncultured_dictyo_chloroplast_MN275232	14601	14700	8.62928	8.37273	10.0258	9.9041	8.9511	10.9877	0	P_calceolata_chloroplast_JX297813	14601	14700	11.8304	12.3354	12.5294	12.2991	11.2718	13.3464	14.7199
Uncultured_dictyo_chloroplast_MN275232	14701	14800	0	8.70411	9.53796	8.45555	9.46465	12.4977	0	P_calceolata_chloroplast_JX297813	14701	14800	10.716	11.3844	0	11.2692	11.619	12.7088	14.2835
Uncultured_dictyo_chloroplast_MN275232	14801	14900	0	9.10381	9.4304	7.9413	8.64254	12.8442	0	P_calceolata_chloroplast_JX297813	14801	14900	10.1491	10.6694	0	10.0676	9.99026	11.4356	13.8323
Uncultured_dictyo_chloroplast_MN275232	14901	15000	10.0112	9.47546	9.06364	8.93837	8.14631	12.6691	0	P_calceolata_chloroplast_JX297813	14901	15000	12.3478	12.5226	0	12.3974	13.6171	12.5153	13.8466
Uncultured_dictyo_chloroplast_MN275232	15001	15100	10.3951	8.39328	8.3404	9.00174	8.75631	12.3768	0	P_calceolata_chloroplast_JX297813	15001	15100	12.298	12.5706	0	12.5785	13.5243	12.7472	13.8572
Uncultured_dictyo_chloroplast_MN275232	15101	15200	10.6568	0	8.06633	7.9556	8.55877	12.3287	0	P_calceolata_chloroplast_JX297813	15101	15200	12.7451	13	13.264	13.0673	13.2714	13.7037	14.3152
Uncultured_dictyo_chloroplast_MN275232	15201	15300	9.96361	0	7.18194	0	8.517	11.7131	0	P_calceolata_chloroplast_JX297813	15201	15300	13.4605	13.6464	14.5432	13.6259	12.962	14.4276	14.7043
Uncultured_dictyo_chloroplast_MN275232	15301	15400	9.389	0	8.06633	0	7.92997	11.6217	0	P_calceolata_chloroplast_JX297813	15301	15400	13.1564	13.2038	13.4422	12.9358	12.146	13.9682	14.4416
Uncultured_dictyo_chloroplast_MN275232	15401	15500	7.7939	0	2.66469	0	7.48218	10.5579	0	P_calceolata_chloroplast_JX297813	15401	15500	11.6041	11.6635	0	11.0598	11.1637	11.9703	13.8046
Uncultured_dictyo_chloroplast_MN275232	15501	15600	0	0	0	0	6.63485	10.7472	0	P_calceolata_chloroplast_JX297813	15501	15600	8.76779	8.51993	0	7.76424	9.06748	7.77017	11.9343
Uncultured_dictyo_chloroplast_MN275232	15601	15700	0	0	0	6.66342	5.16358	11.1841	0	P_calceolata_chloroplast_JX297813	15601	15700	0	0	0	0	0	0	1.98571
Uncultured_dictyo_chloroplast_MN275232	15701	15800	0	7.48632	7.65309	7.9413	7.68976	12.0731	0	P_calceolata_chloroplast_JX297813	15701	15800	4.91749	7.06736	0	4.83244	0	7.09392	6.34502
Uncultured_dictyo_chloroplast_MN275232	15801	15900	0	8.92483	7.96204	8.39389	8.68985	12.3882	0	P_calceolata_chloroplast_JX297813	15801	15900	10.8443	11.8168	11.6171	11.4928	10.3197	12.6436	11.6379
Uncultured_dictyo_chloroplast_MN275232	15901	16000	0	9.38088	8.06633	8.71286	8.16188	11.7622	0	P_calceolata_chloroplast_JX297813	15901	16000	10.6365	11.7932	12.1144	11.4275	9.56266	13.1426	12.0665
Uncultured_dictyo_chloroplast_MN275232	16001	16100	0	8.52015	6.43387	7.56599	6.74921	10.6604	0	P_calceolata_chloroplast_JX297813	16001	16100	9.57291	10.9637	0	10.7972	10.5083	12.5794	11.5222
Uncultured_dictyo_chloroplast_MN275232	16101	16200	0	0	0	0	5.22417	0	0	P_calceolata_chloroplast_JX297813	16101	16200	10.877	12.1236	10.9893	11.658	11.9843	13.7302	12.4717
Uncultured_dictyo_chloroplast_MN275232	16201	16300	0	0	0	0	7.85851	8.9286	0	P_calceolata_chloroplast_JX297813	16201	16300	10.7935	11.86	12.1733	11.315	11.1463	13.5552	12.3857
Uncultured_dictyo_chloroplast_MN275232	16301	16400	10.5705	9.87668	11.067	10.3151	11.466	12.1673	0	P_calceolata_chloroplast_JX297813	16301	16400	9.32869	10.7983	11.6793	10.4623	11.1979	12.7928	11.862
Uncultured_dictyo_chloroplast_MN275232	16401	16500	12.7075	12.0122	13.465	12.2834	13.508	14.0401	0	P_calceolata_chloroplast_JX297813	16401	16500	7.92187	9.88158	0	9.412	7.24834	12.0791	11.1338
Uncultured_dictyo_chloroplast_MN275232	16501	16600	12.8993	12.1988	13.9424	12.7112	13.6205	14.557	0	P_calceolata_chloroplast_JX297813	16501	16600	7.53077	9.56685	0	8.5051	0	11.6139	11.0253
Uncultured_dictyo_chloroplast_MN275232	16601	16700	12.6857	11.9794	13.7481	12.5927	13.4081	14.4642	0	P_calceolata_chloroplast_JX297813	16601	16700	3.96445	7.76775	0	4.16331	0	9.18286	10.3831
Uncultured_dictyo_chloroplast_MN275232	16701	16800	12.4592	11.8525	13.8345	12.1699	13.4473	14.352	0	P_calceolata_chloroplast_JX297813	16701	16800	0	7.00643	0	0	0	7.12083	8.66241
Uncultured_dictyo_chloroplast_MN275232	16801	16900	11.7236	12.4857	13.6147	12.6086	13.547	14.1138	0	P_calceolata_chloroplast_JX297813	16801	16900	0	2.95962	0	0	0	5.95678	5.87314
Uncultured_dictyo_chloroplast_MN275232	16901	17000	11.3692	11.654	12.6467	11.8008	12.6851	12.9966	0	P_calceolata_chloroplast_JX297813	16901	17000	10.8232	10.4165	9.77873	10.3639	11.402	10.8407	10.9541
Uncultured_dictyo_chloroplast_MN275232	17001	17100	11.1445	11.7507	12.6145	11.6241	12.3937	12.4791	0	P_calceolata_chloroplast_JX297813	17001	17100	13.1761	12.8058	12.1733	12.7664	13.8683	13.0357	13.4136
Uncultured_dictyo_chloroplast_MN275232	17101	17200	11.2593	12.0237	13.3959	11.6196	12.9653	13.1844	0	P_calceolata_chloroplast_JX297813	17101	17200	11.9287	11.8528	10.4844	12.1491	12.4904	12.2444	12.931
Uncultured_dictyo_chloroplast_MN275232	17201	17300	11.8597	12.4658	13.9561	12.3308	13.5235	13.6899	0	P_calceolata_chloroplast_JX297813	17201	17300	10.1534	10.8609	10.6999	11.1445	11.431	11.3543	12.6554
Uncultured_dictyo_chloroplast_MN275232	17301	17400	12.435	12.707	13.9198	12.4786	13.5938	14.1954	0	P_calceolata_chloroplast_JX297813	17301	17400	12.6871	13.1149	13.1732	12.8871	13.4466	13.2227	13.8628
Uncultured_dictyo_chloroplast_MN275232	17401	17500	12.5506	12.4976	14.0367	12.1176	13.5827	14.0132	0	P_calceolata_chloroplast_JX297813	17401	17500	12.962	13.1661	12.1877	12.9741	13.6281	12.5042	13.2488
Uncultured_dictyo_chloroplast_MN275232	17501	17600	12.1378	12.2921	13.5946	11.8713	13.1523	12.8473	0	P_calceolata_chloroplast_JX297813	17501	17600	12.3907	12.73	11.1445	12.991	12.7739	12.2668	13.0147
Uncultured_dictyo_chloroplast_MN275232	17601	17700	11.62	12.1731	12.7803	10.6478	12.6023	12.1422	0	P_calceolata_chloroplast_JX297813	17601	17700	12.7115	12.6259	12.1733	12.9216	12.622	12.4889	13.0587
Uncultured_dictyo_chloroplast_MN275232	17701	17800	0	7.87032	7.9308	5.41329	8.76484	10.0473	0	P_calceolata_chloroplast_JX297813	17701	17800	12.8468	13.0761	11.1736	13.12	13.2431	12.9732	13.5041
Uncultured_dictyo_chloroplast_MN275232	17801	17900	0	8.08764	0	7.9413	9.05065	9.91137	0	P_calceolata_chloroplast_JX297813	17801	17900	12.9675	13.145	0	12.9223	13.6219	13.0155	13.6394
Uncultured_dictyo_chloroplast_MN275232	17901	18000	0	8.30927	0	6.35371	8.63698	9.75248	0	P_calceolata_chloroplast_JX297813	17901	18000	12.8368	13.049	12.6689	12.9265	13.4765	12.877	13.7206
Uncultured_dictyo_chloroplast_MN275232	18001	18100	0	7.52408	0	7.05733	8.5509	0	0	P_calceolata_chloroplast_JX297813	18001	18100	12.581	12.5769	13.1732	12.7581	13.3109	12.357	13.1601
Uncultured_dictyo_chloroplast_MN275232	18101	18200	0	7.36673	0	8.42505	7.91167	0	0	P_calceolata_chloroplast_JX297813	18101	18200	11.2255	11.4954	11.2846	11.3614	12.4939	10.8754	11.6377
Uncultured_dictyo_chloroplast_MN275232	18201	18300	0	0	5.04638	8.77867	8.80836	0	0	P_calceolata_chloroplast_JX297813	18201	18300	7.46211	8.23721	0	8.13001	7.69326	7.88997	8.68251
Uncultured_dictyo_chloroplast_MN275232	18301	18400	0	8.60188	9.28975	9.24232	9.79265	0	0	P_calceolata_chloroplast_JX297813	18301	18400	3.2622	4.78138	0	5.38834	6.60167	5.72726	7.90355
Uncultured_dictyo_chloroplast_MN275232	18401	18500	0	9.43143	10.0766	9.49813	10.1729	6.12336	0	P_calceolata_chloroplast_JX297813	18401	18500	8.1176	9.52039	0	9.56215	10.4243	10.2544	10.5625
Uncultured_dictyo_chloroplast_MN275232	18501	18600	0	8.74465	9.57379	9.33819	9.85544	9.80457	0	P_calceolata_chloroplast_JX297813	18501	18600	10.3609	12.2735	13.045	11.3186	12.1373	14.2485	12.5323
Uncultured_dictyo_chloroplast_MN275232	18601	18700	0	7.68274	9.46897	7.15967	9.2014	10.0473	0	P_calceolata_chloroplast_JX297813	18601	18700	12.1709	14.2041	13.3431	13.0393	12.8537	15.106	14.1441
Uncultured_dictyo_chloroplast_MN275232	18701	18800	0	8.1733	9.04916	4.18075	9.26165	8.72741	0	P_calceolata_chloroplast_JX297813	18701	18800	12.244	14.3571	13.0051	13.4954	12.4731	14.6262	14.1771
Uncultured_dictyo_chloroplast_MN275232	18801	18900	0	9.82467	10.3753	7.9413	9.69168	0	0	P_calceolata_chloroplast_JX297813	18801	18900	12.3709	14.4704	12.3623	13.5021	12.9817	14.9178	13.8987
Uncultured_dictyo_chloroplast_MN275232	18901	19000	0	9.69412	9.16107	8.31846	9.71386	0	0	P_calceolata_chloroplast_JX297813	18901	19000	11.6657	13.648	11.7194	12.6016	12.2226	13.8267	13.0097
Uncultured_dictyo_chloroplast_MN275232	19001	19100	0	9.52751	8.65906	7.27817	9.20641	0	0	P_calceolata_chloroplast_JX297813	19001	19100	9.14378	9.99745	0	9.12379	10.4243	12.8975	11.0942
Uncultured_dictyo_chloroplast_MN275232	19101	19200	0	9.05949	9.22685	4.8036	8.14631	0	0	P_calceolata_chloroplast_JX297813	19101	19200	7.83765	8.29213	0	7.55845	7.95514	11.7849	10.6525
Uncultured_dictyo_chloroplast_MN275232	19201	19300	16.3253	16.4774	15.8491	16.7439	16.2913	15.3965	0	P_calceolata_chloroplast_JX297813	19201	19300	7.92697	8.65399	0	8.22144	0	11.5521	10.4789
Uncultured_dictyo_chloroplast_MN275232	19301	19400	18.2328	18.45	17.8428	18.5317	18.1401	17.3901	0	P_calceolata_chloroplast_JX297813	19301	19400	6.64149	7.55256	0	7.34986	0	10.5965	9.81579
Uncultured_dictyo_chloroplast_MN275232	19401	19500	18.2756	18.6267	18.1121	18.4205	18.0682	17.6551	0	P_calceolata_chloroplast_JX297813	19401	19500	9.21227	8.97697	0	8.66647	0	12.284	10.7786
Uncultured_dictyo_chloroplast_MN275232	19501	19600	18.5272	18.9083	18.3495	18.4976	18.3839	17.5852	0	P_calceolata_chloroplast_JX297813	19501	19600	9.69012	9.26836	0	9.29707	0	12.7024	10.8922
Uncultured_dictyo_chloroplast_MN275232	19601	19700	18.457	18.7504	18.1685	18.4843	18.0061	17.0602	0	P_calceolata_chloroplast_JX297813	19601	19700	7.36014	7.33302	0	7.73112	0	10.8095	9.98051
Uncultured_dictyo_chloroplast_MN275232	19701	19800	18.3367	18.6942	18.0891	18.5817	18.2267	17.335	0	P_calceolata_chloroplast_JX297813	19701	19800	6.19364	7.82376	0	6.38325	0	7.31218	9.8659
Uncultured_dictyo_chloroplast_MN275232	19801	19900	18.3193	18.5663	17.9197	18.4184	18.1733	17.4121	22.5165	P_calceolata_chloroplast_JX297813	19801	19900	8.43312	9.99658	0	8.43337	0	10.1384	10.5834
Uncultured_dictyo_chloroplast_MN275232	19901	20000	18.5422	18.6746	18.0126	18.4084	18.2385	17.2914	21.9316	P_calceolata_chloroplast_JX297813	19901	20000	7.03096	8.30061	0	7.2465	0	10.713	10.7938
Uncultured_dictyo_chloroplast_MN275232	20001	20100	18.2948	18.3481	17.6618	18.3851	17.914	16.7142	0	P_calceolata_chloroplast_JX297813	20001	20100	0	7.23018	0	7.73112	0	10.4146	10.3427
Uncultured_dictyo_chloroplast_MN275232	20101	20200	17.6634	17.8138	17.1135	17.9942	17.649	16.5917	0	P_calceolata_chloroplast_JX297813	20101	20200	6.49797	7.73055	0	8.22484	9.50929	10.0426	10.1257
Uncultured_dictyo_chloroplast_MN275232	20201	20300	17.4434	17.7323	17.0022	17.7144	17.4892	17.2317	0	P_calceolata_chloroplast_JX297813	20201	20300	8.1176	9.57853	0	9.90321	11.4238	11.9429	10.9004
Uncultured_dictyo_chloroplast_MN275232	20301	20400	17.8466	18.0698	17.3263	17.9571	17.8326	17.4426	0	P_calceolata_chloroplast_JX297813	20301	20400	7.74243	9.59126	0	9.75338	11.0375	11.6274	10.7021
Uncultured_dictyo_chloroplast_MN275232	20401	20500	17.6893	17.9207	17.3288	17.5573	17.8023	15.4111	0	P_calceolata_chloroplast_JX297813	20401	20500	8.18306	9.23776	0	8.37023	8.64099	11.6062	10.8204
Uncultured_dictyo_chloroplast_MN275232	20501	20600	17.9394	18.1976	17.632	17.8539	18.038	15.5882	0	P_calceolata_chloroplast_JX297813	20501	20600	8.38571	8.90646	0	8.44509	0	11.349	10.729
Uncultured_dictyo_chloroplast_MN275232	20601	20700	17.2009	17.4229	16.7216	17.1432	17.0579	14.7395	0	P_calceolata_chloroplast_JX297813	20601	20700	9.48739	9.92247	0	8.90577	10.9798	12.1057	10.9624
Uncultured_dictyo_chloroplast_MN275232	20701	20800	10.236	10.3113	10.1463	9.15208	10.0652	5.75104	0	P_calceolata_chloroplast_JX297813	20701	20800	10.0508	10.683	10.5301	9.44885	11.3946	12.7597	11.1871
Uncultured_dictyo_chloroplast_MN275232	20801	20900	10.3588	10.762	11.6512	0	10.8952	0	0	P_calceolata_chloroplast_JX297813	20801	20900	10.1523	10.6803	12.1733	9.83024	10.9699	12.4843	10.9719
Uncultured_dictyo_chloroplast_MN275232	20901	21000	4.79589	9.47064	9.76747	0	10.1247	0	0	P_calceolata_chloroplast_JX297813	20901	21000	10.2553	10.1794	12.1733	10.1097	10.4243	12.0795	10.8299
Uncultured_dictyo_chloroplast_MN275232	21001	21100	7.4517	0	9.14755	0	7.92085	0	0	P_calceolata_chloroplast_JX297813	21001	21100	9.19757	8.91569	8.11932	9.01005	9.82537	11.1128	10.7303
Uncultured_dictyo_chloroplast_MN275232	21101	21200	10.2987	8.91065	9.2959	0	8.87914	0	0	P_calceolata_chloroplast_JX297813	21101	21200	8.8614	9.21251	0	8.59726	0	12.0586	11.0366
Uncultured_dictyo_chloroplast_MN275232	21201	21300	9.68726	9.90199	6.82221	0	9.46256	0	0	P_calceolata_chloroplast_JX297813	21201	21300	10.3572	10.9819	0	10.1225	0	13.4629	11.7194
Uncultured_dictyo_chloroplast_MN275232	21301	21400	9.389	9.00713	7.51247	0	8.97627	0	0	P_calceolata_chloroplast_JX297813	21301	21400	10.4073	11.0089	0	10.3921	0	13.0671	11.3294
Uncultured_dictyo_chloroplast_MN275232	21401	21500	6.45991	8.72046	7.0717	0	9.86022	0	0	P_calceolata_chloroplast_JX297813	21401	21500	10.2048	9.90124	0	10.2161	0	12.3746	10.8195
Uncultured_dictyo_chloroplast_MN275232	21501	21600	0	9.04658	7.88264	8.70442	10.6165	7.26944	0	P_calceolata_chloroplast_JX297813	21501	21600	9.64746	9.29408	0	9.04705	0	11.4696	10.4211
Uncultured_dictyo_chloroplast_MN275232	21601	21700	9.34512	10.9916	11.9143	12.3121	12.021	12.3811	0	P_calceolata_chloroplast_JX297813	21601	21700	7.09584	7.6309	0	4.32426	0	9.13583	9.88066
Uncultured_dictyo_chloroplast_MN275232	21701	21800	11.4782	11.789	12.448	12.4699	12.28	12.5277	0	P_calceolata_chloroplast_JX297813	21701	21800	0	3.66783	0	0	0	3.75998	9.74916
Uncultured_dictyo_chloroplast_MN275232	21801	21900	11.749	12.5535	12.7319	12.6438	12.6533	13.1199	0	P_calceolata_chloroplast_JX297813	21801	21900	9.14159	8.66936	0	9.35413	0	9.71877	10.0907
Uncultured_dictyo_chloroplast_MN275232	21901	22000	11.3583	12.5171	12.8325	12.7394	12.6163	12.5187	0	P_calceolata_chloroplast_JX297813	21901	22000	9.89413	9.67195	0	10.3128	0	10.7535	10.1733
Uncultured_dictyo_chloroplast_MN275232	22001	22100	10.3879	11.5752	12.4075	12.3156	12.1999	11.6623	0	P_calceolata_chloroplast_JX297813	22001	22100	8.99133	9.30256	0	9.69691	0	10.7295	10.1227
Uncultured_dictyo_chloroplast_MN275232	22101	22200	3.84691	9.54599	9.82806	9.58806	9.89945	9.95043	0	P_calceolata_chloroplast_JX297813	22101	22200	8.55351	10.0925	0	9.42537	0	11.4366	10.3524
Uncultured_dictyo_chloroplast_MN275232	22201	22300	9.28447	10.1844	11.6878	10.0873	10.8146	12.7015	0	P_calceolata_chloroplast_JX297813	22201	22300	9.37797	10.6262	0	9.83804	8.53816	11.8222	10.4892
Uncultured_dictyo_chloroplast_MN275232	22301	22400	10.8986	10.588	12.2175	10.1876	11.4717	13.2548	0	P_calceolata_chloroplast_JX297813	22301	22400	10.2805	10.766	0	10.6334	11.3113	12.056	10.9149
Uncultured_dictyo_chloroplast_MN275232	22401	22500	10.6627	10.8389	11.2896	10.0545	11.271	11.9551	0	P_calceolata_chloroplast_JX297813	22401	22500	10.5817	10.3882	0	10.7736	11.2063	11.8403	10.9818
Uncultured_dictyo_chloroplast_MN275232	22501	22600	11.11	10.1211	10.5879	10.2614	11.1353	11.273	0	P_calceolata_chloroplast_JX297813	22501	22600	9.79573	9.75765	0	10.0106	10.4946	11.0965	11.1004
Uncultured_dictyo_chloroplast_MN275232	22601	22700	11.3656	10.2895	11.9371	9.97248	11.6101	12.0061	0	P_calceolata_chloroplast_JX297813	22601	22700	8.72447	9.0857	0	8.62328	7.69326	11.3736	11.1507
Uncultured_dictyo_chloroplast_MN275232	22701	22800	11.6291	10.9849	12.5317	10.6054	12.0833	13.4418	0	P_calceolata_chloroplast_JX297813	22701	22800	10.7949	10.8855	0	10.8648	10.96	13.2266	12.0354
Uncultured_dictyo_chloroplast_MN275232	22801	22900	10.8365	10.4865	12.3332	9.71954	11.4144	12.9511	0	P_calceolata_chloroplast_JX297813	22801	22900	11.3505	11.2484	0	11.4356	11.3345	13.5551	12.1689
Uncultured_dictyo_chloroplast_MN275232	22901	23000	11.1402	10.9297	12.4556	10.4996	11.4084	12.7892	0	P_calceolata_chloroplast_JX297813	22901	23000	10.5548	10.9135	0	11.0825	8.42744	13.4806	11.9062
Uncultured_dictyo_chloroplast_MN275232	23001	23100	10.8259	10.4104	12.0266	10.1601	11.2423	12.5393	0	P_calceolata_chloroplast_JX297813	23001	23100	10.1036	11.2223	0	11.1431	9.78103	13.528	11.9026
Uncultured_dictyo_chloroplast_MN275232	23101	23200	11.2866	9.26858	11.076	10.7436	11.3241	11.4794	0	P_calceolata_chloroplast_JX297813	23101	23200	10.375	11.6328	0	11.465	10.4243	13.98	12.4372
Uncultured_dictyo_chloroplast_MN275232	23201	23300	9.93429	9.18266	10.4842	10.9033	11.2337	11.4222	0	P_calceolata_chloroplast_JX297813	23201	23300	9.81925	11.5138	0	10.3639	10.3041	13.6809	12.1041
Uncultured_dictyo_chloroplast_MN275232	23301	23400	9.48647	9.5135	10.6659	10.5963	11.3073	11.3481	0	P_calceolata_chloroplast_JX297813	23301	23400	10.3381	11.8672	0	11.0251	11.9142	13.5222	12.0536
Uncultured_dictyo_chloroplast_MN275232	23401	23500	11.4714	10.4648	10.524	10.4575	11.62	12.99	0	P_calceolata_chloroplast_JX297813	23401	23500	10.315	12.5507	0	11.5748	11.8778	14.6661	12.9015
Uncultured_dictyo_chloroplast_MN275232	23501	23600	11.5314	10.7719	10.0623	10.7208	11.6676	13.1852	0	P_calceolata_chloroplast_JX297813	23501	23600	9.64746	12.4189	0	11.2434	10.3804	14.3304	12.5946
Uncultured_dictyo_chloroplast_MN275232	23601	23700	9.3599	10.0024	10.6801	10.9107	11.1336	12.2727	0	P_calceolata_chloroplast_JX297813	23601	23700	8.88257	12.0821	0	10.7258	11.4238	13.5591	11.9619
Uncultured_dictyo_chloroplast_MN275232	23701	23800	11.3323	10.7991	11.0343	9.80493	11.3637	12.066	0	P_calceolata_chloroplast_JX297813	23701	23800	6.56498	9.18222	0	8.6207	8.24359	10.2991	9.07761
Uncultured_dictyo_chloroplast_MN275232	23801	23900	10.8206	10.7933	10.9472	9.4535	11.1594	11.7775	0	P_calceolata_chloroplast_JX297813	23801	23900	11.4513	11.3005	10.6175	11.7957	11.7106	11.6668	12.0919
Uncultured_dictyo_chloroplast_MN275232	23901	24000	8.20731	10.0517	10.9781	10.0445	11.1853	12.2987	0	P_calceolata_chloroplast_JX297813	23901	24000	12.8655	12.7584	12.1733	13.2129	13.2307	13.131	13.8552
Uncultured_dictyo_chloroplast_MN275232	24001	24100	9.389	9.11622	10.6468	9.71535	10.841	11.0064	0	P_calceolata_chloroplast_JX297813	24001	24100	12.505	12.004	11.9725	12.3788	12.5041	13.164	13.6378
Uncultured_dictyo_chloroplast_MN275232	24101	24200	7.70412	9.15885	10.2669	9.56959	10.4141	10.9952	0	P_calceolata_chloroplast_JX297813	24101	24200	14.4033	13.8274	12.6689	14.257	14.1846	14.8706	14.6481
Uncultured_dictyo_chloroplast_MN275232	24201	24300	0	8.85987	11.402	8.25051	11.0406	10.5064	0	P_calceolata_chloroplast_JX297813	24201	24300	14.919	14.3668	13.7289	14.7929	14.5852	15.0325	15.1484
Uncultured_dictyo_chloroplast_MN275232	24301	24400	9.28447	9.56875	11.4931	9.68564	11.7346	11.3799	0	P_calceolata_chloroplast_JX297813	24301	24400	14.5749	14.1888	12.6483	14.5655	14.0226	15.0121	15.0481
Uncultured_dictyo_chloroplast_MN275232	24401	24500	11.0011	10.5791	11.8023	10.5616	12.3607	12.5444	0	P_calceolata_chloroplast_JX297813	24401	24500	14.5313	14.3384	12.7867	14.7619	14.1803	14.9843	15.1428
Uncultured_dictyo_chloroplast_MN275232	24501	24600	11.4816	10.1695	11.44	10.5756	12.0491	12.6865	0	P_calceolata_chloroplast_JX297813	24501	24600	14.3618	13.9148	13.1732	14.326	14.1857	14.7683	14.7551
Uncultured_dictyo_chloroplast_MN275232	24601	24700	11.0105	9.46094	10.7149	9.54616	11.5401	12.2773	0	P_calceolata_chloroplast_JX297813	24601	24700	13.4946	12.802	12.2709	13.1745	13.2992	14.247	14.1938
Uncultured_dictyo_chloroplast_MN275232	24701	24800	12.2747	10.8352	11.4997	10.3123	11.8567	12.6877	0	P_calceolata_chloroplast_JX297813	24701	24800	10.5801	10.0156	0	10.0562	11.7513	11.8349	13.0824
Uncultured_dictyo_chloroplast_MN275232	24801	24900	11.302	10.1242	10.7666	9.32724	10.8642	11.8266	0	P_calceolata_chloroplast_JX297813	24801	24900	8.34815	7.59916	11.0217	7.89816	8.68978	8.92793	11.921
Uncultured_dictyo_chloroplast_MN275232	24901	25000	9.13787	9.64784	9.99969	8.35127	10.3316	11.1775	0	P_calceolata_chloroplast_JX297813	24901	25000	11.479	9.61186	12.1733	10.8859	0	11.3371	12.3015
Uncultured_dictyo_chloroplast_MN275232	25001	25100	10.3879	11.5718	11.5222	9.92967	11.5843	12.2113	0	P_calceolata_chloroplast_JX297813	25001	25100	10.2493	9.05259	12.1733	9.98476	9.80337	10.9481	11.544
Uncultured_dictyo_chloroplast_MN275232	25101	25200	11.1445	10.7777	11.1337	10.6212	11.4418	12.1115	0	P_calceolata_chloroplast_JX297813	25101	25200	10.8796	11.4389	12.1877	11.0148	12.0086	13.9598	12.6328
Uncultured_dictyo_chloroplast_MN275232	25201	25300	10.4922	10.852	11.2694	10.0411	11.1409	12.1805	0	P_calceolata_chloroplast_JX297813	25201	25300	11.4623	11.7735	12.2019	11.5318	10.9895	14.2064	12.852
Uncultured_dictyo_chloroplast_MN275232	25301	25400	5.10739	8.51078	10.6754	9.70269	9.97631	9.56386	0	P_calceolata_chloroplast_JX297813	25301	25400	11.1566	11.5736	8.99142	11.4611	11.4872	13.7678	12.4488
Uncultured_dictyo_chloroplast_MN275232	25401	25500	8.50186	9.45606	9.77188	9.31065	9.67097	9.37004	0	P_calceolata_chloroplast_JX297813	25401	25500	10.6952	11.2877	0	10.9418	11.1376	13.4501	12.1017
Uncultured_dictyo_chloroplast_MN275232	25501	25600	9.389	9.14073	9.81101	9.28257	9.79014	8.98988	0	P_calceolata_chloroplast_JX297813	25501	25600	10.2944	11.2408	0	10.9946	11.5743	13.298	11.8905
Uncultured_dictyo_chloroplast_MN275232	25601	25700	3.84691	10.0962	10.3983	9.29948	10.1983	9.99595	0	P_calceolata_chloroplast_JX297813	25601	25700	10.6802	11.8641	0	11.0207	12.0697	14.3656	12.6181
Uncultured_dictyo_chloroplast_MN275232	25701	25800	0	10.1211	9.48519	8.68739	9.78931	9.91927	0	P_calceolata_chloroplast_JX297813	25701	25800	10.6271	12.0772	0	10.752	11.8405	14.712	12.7784
Uncultured_dictyo_chloroplast_MN275232	25801	25900	0	8.69586	9.01234	7.89754	8.67546	0	0	P_calceolata_chloroplast_JX297813	25801	25900	10.6597	11.685	0	10.3507	8.30751	14.5107	12.603
Uncultured_dictyo_chloroplast_MN275232	25901	26000	13.1376	13.3015	13.916	12.7112	13.8668	14.3428	0	P_calceolata_chloroplast_JX297813	25901	26000	10.0355	11.1455	10.1154	10.3952	9.53622	13.9761	12.2884
Uncultured_dictyo_chloroplast_MN275232	26001	26100	14.014	14.0649	14.8833	13.6082	14.7942	15.3661	0	P_calceolata_chloroplast_JX297813	26001	26100	10.4398	11.3152	13.1732	10.7028	12.3188	14.045	12.3182
Uncultured_dictyo_chloroplast_MN275232	26101	26200	13.5343	13.3843	14.4331	12.9917	14.1205	13.9198	0	P_calceolata_chloroplast_JX297813	26101	26200	9.93524	11.0409	12.3874	10.4986	12.0181	13.7069	11.9912
Uncultured_dictyo_chloroplast_MN275232	26201	26300	13.2138	13.2888	14.1907	12.551	14.196	13.1487	0	P_calceolata_chloroplast_JX297813	26201	26300	9.43998	10.9107	0	10.7881	11.3574	14.1644	12.3188
Uncultured_dictyo_chloroplast_MN275232	26301	26400	13.1746	13.3287	14.4871	12.4878	14.3552	12.4964	0	P_calceolata_chloroplast_JX297813	26301	26400	9.36299	10.6132	0	10.6887	9.63918	13.8576	11.9186
Uncultured_dictyo_chloroplast_MN275232	26401	26500	13.7585	14.1549	14.4894	13.2514	14.3453	13.8549	0	P_calceolata_chloroplast_JX297813	26401	26500	9.17415	9.76482	0	10.2657	9.80337	12.8916	10.8897
Uncultured_dictyo_chloroplast_MN275232	26501	26600	13.5933	13.8587	14.0096	12.9468	13.8309	13.7929	0	P_calceolata_chloroplast_JX297813	26501	26600	9.10152	9.99397	0	9.94714	10.19	12.5123	10.7665
Uncultured_dictyo_chloroplast_MN275232	26601	26700	13.4539	14.0082	14.4712	13.228	14.0218	14.1138	0	P_calceolata_chloroplast_JX297813	26601	26700	9.40931	10.3736	0	9.41796	0	11.4255	11.7113
Uncultured_dictyo_chloroplast_MN275232	26701	26800	13.5383	13.8691	14.5221	13.2676	14.2905	14.1279	0	P_calceolata_chloroplast_JX297813	26701	26800	7.86981	9.12444	0	7.65243	0	9.7469	11.7747
Uncultured_dictyo_chloroplast_MN275232	26801	26900	13.9773	14.1628	14.7095	13.2658	14.4398	13.9524	0	P_calceolata_chloroplast_JX297813	26801	26900	9.11723	10.3533	0	8.66396	0	11.0336	11.3663
Uncultured_dictyo_chloroplast_MN275232	26901	27000	13.7197	13.6213	14.4219	13.2364	14.2607	14.2702	0	P_calceolata_chloroplast_JX297813	26901	27000	8.6585	9.12763	0	7.85489	0	10.4777	10.8343
Uncultured_dictyo_chloroplast_MN275232	27001	27100	13.8058	13.3843	14.418	13.4471	14.228	14.567	0	P_calceolata_chloroplast_JX297813	27001	27100	9.24329	10.5612	11.6381	10.0572	0	12.1681	11.5411
Uncultured_dictyo_chloroplast_MN275232	27101	27200	13.1819	13.2878	13.9075	13.2561	13.8831	13.5709	0	P_calceolata_chloroplast_JX297813	27101	27200	10.312	11.8482	10.7395	11.2099	0	13.07	12.0386
Uncultured_dictyo_chloroplast_MN275232	27201	27300	12.6916	13.1859	13.3801	12.416	13.2347	12.5122	0	P_calceolata_chloroplast_JX297813	27201	27300	9.84509	12.113	0	11.2921	11.0929	12.3028	11.6703
Uncultured_dictyo_chloroplast_MN275232	27301	27400	13.5286	13.501	13.9922	12.5627	13.6921	13.2216	0	P_calceolata_chloroplast_JX297813	27301	27400	9.79712	11.842	0	11.0144	10.94	12.1211	11.2678
Uncultured_dictyo_chloroplast_MN275232	27401	27500	14.0296	13.9417	14.0531	13.2722	14.0162	13.7314	0	P_calceolata_chloroplast_JX297813	27401	27500	9.35733	9.94249	0	10.079	0	12.4401	10.854
Uncultured_dictyo_chloroplast_MN275232	27501	27600	14.1907	13.8578	14.1706	13.2459	14.0969	13.8606	0	P_calceolata_chloroplast_JX297813	27501	27600	8.73615	9.87213	0	10.0457	0	11.8669	10.5377
Uncultured_dictyo_chloroplast_MN275232	27601	27700	13.9803	13.5852	14.1351	13.2217	14.1734	13.7025	0	P_calceolata_chloroplast_JX297813	27601	27700	8.71565	10.2277	0	10.2532	10.0287	11.7942	10.6246
Uncultured_dictyo_chloroplast_MN275232	27701	27800	12.8621	12.1077	13.0795	12.0526	13.1608	12.4924	0	P_calceolata_chloroplast_JX297813	27701	27800	9.23096	10.3702	0	9.98777	10.3041	11.7695	10.5444
Uncultured_dictyo_chloroplast_MN275232	27801	27900	13.2509	12.9965	13.149	12.3833	12.8474	11.447	0	P_calceolata_chloroplast_JX297813	27801	27900	8.1176	9.30115	0	7.93187	0	10.3631	9.63722
Uncultured_dictyo_chloroplast_MN275232	27901	28000	13.0808	12.5563	11.8322	12.2424	11.6331	8.55566	0	P_calceolata_chloroplast_JX297813	27901	28000	7.39002	7.60374	0	5.4361	0	8.24759	9.29051
Uncultured_dictyo_chloroplast_MN275232	28001	28100	13.6181	12.3693	12.5186	13.2921	12.0962	11.3035	0	P_calceolata_chloroplast_JX297813	28001	28100	9.57453	8.98049	0	8.44216	11.2229	10.9827	10.0231
Uncultured_dictyo_chloroplast_MN275232	28101	28200	13.9391	12.2637	12.955	14.0302	12.5993	11.8822	0	P_calceolata_chloroplast_JX297813	28101	28200	10.0153	9.99222	0	9.3479	11.1551	11.9473	10.4865
Uncultured_dictyo_chloroplast_MN275232	28201	28300	13.8503	11.814	12.381	13.826	12.3126	12.039	0	P_calceolata_chloroplast_JX297813	28201	28300	9.74027	9.86928	0	9.48903	10.5617	11.5747	10.0601
Uncultured_dictyo_chloroplast_MN275232	28301	28400	15.0689	13.0003	14.2047	14.6588	13.6795	13.1885	0	P_calceolata_chloroplast_JX297813	28301	28400	9.72423	10.4391	0	10.1271	10.4808	11.4959	10.0396
Uncultured_dictyo_chloroplast_MN275232	28401	28500	14.9731	13.6995	14.9553	14.5528	14.3909	13.3759	0	P_calceolata_chloroplast_JX297813	28401	28500	10.5231	10.5066	0	10.3592	10.9094	11.5458	10.1816
Uncultured_dictyo_chloroplast_MN275232	28501	28600	15.8794	14.0689	15.3706	15.3752	14.8806	14.5465	0	P_calceolata_chloroplast_JX297813	28501	28600	10.447	10.5393	0	10.6423	8.30751	12.0133	10.5577
Uncultured_dictyo_chloroplast_MN275232	28601	28700	16.5203	14.1152	15.6327	16.1619	15.1031	14.7495	0	P_calceolata_chloroplast_JX297813	28601	28700	10.2246	10.3362	0	10.3982	8.64099	11.6914	10.335
Uncultured_dictyo_chloroplast_MN275232	28701	28800	16.0299	12.8076	14.7907	15.797	14.1862	12.7084	0	P_calceolata_chloroplast_JX297813	28701	28800	9.79433	10.2972	0	10.1487	10.4243	10.997	9.93621
Uncultured_dictyo_chloroplast_MN275232	28801	28900	16.362	12.5989	15.033	16.0714	14.1576	13.3455	0	P_calceolata_chloroplast_JX297813	28801	28900	8.51674	9.50701	0	9.05472	8.1767	9.72836	8.93236
Uncultured_dictyo_chloroplast_MN275232	28901	29000	16.8275	13.2895	15.5646	16.6287	14.4135	13.7476	0	P_calceolata_chloroplast_JX297813	28901	29000	12.2312	12.4001	11.5957	12.0386	12.6345	13.1392	12.9614
Uncultured_dictyo_chloroplast_MN275232	29001	29100	17.1545	13.6175	15.7604	16.9289	14.6002	13.5029	0	P_calceolata_chloroplast_JX297813	29001	29100	13.1504	13.4684	12.1733	13.0854	14.0741	14.2534	13.9871
Uncultured_dictyo_chloroplast_MN275232	29101	29200	16.5232	12.7294	14.8833	16.416	13.7477	10.6366	0	P_calceolata_chloroplast_JX297813	29101	29200	12.8473	13.1805	13.1143	12.9959	13.5057	14.4306	13.9111
Uncultured_dictyo_chloroplast_MN275232	29201	29300	16.1412	12.3265	14.3553	16.1133	13.3922	9.98846	0	P_calceolata_chloroplast_JX297813	29201	29300	13.0565	13.6162	12.1733	13.5055	14.0729	14.8312	14.5479
Uncultured_dictyo_chloroplast_MN275232	29301	29400	16.2015	12.5951	14.3941	16.0001	13.4291	11.4277	0	P_calceolata_chloroplast_JX297813	29301	29400	13.2547	13.4819	6.54469	13.4355	14.0637	13.8195	13.9959
Uncultured_dictyo_chloroplast_MN275232	29401	29500	16.1763	12.5357	14.6045	15.8849	13.5498	11.8266	0	P_calceolata_chloroplast_JX297813	29401	29500	12.8897	13.1693	11.7584	13.2794	13.6312	12.6	12.987
Uncultured_dictyo_chloroplast_MN275232	29501	29600	16.2301	12.4007	14.7258	16.1171	13.8154	12.0061	0	P_calceolata_chloroplast_JX297813	29501	29600	12.6422	12.7995	13.1875	13.0333	13.4342	12.6852	12.9647
Uncultured_dictyo_chloroplast_MN275232	29601	29700	16.1835	12.4209	14.5645	15.9664	13.77	12.459	0	P_calceolata_chloroplast_JX297813	29601	29700	13.2453	13.2469	13.4718	13.1778	14.0991	13.3338	13.6692
Uncultured_dictyo_chloroplast_MN275232	29701	29800	16.6944	12.7039	15.2036	16.3724	14.236	13.5526	0	P_calceolata_chloroplast_JX297813	29701	29800	13.3676	13.6138	11.1148	13.3886	13.738	13.5681	13.9733
Uncultured_dictyo_chloroplast_MN275232	29801	29900	17.0815	13.0876	15.6655	16.7208	14.55	13.7619	0	P_calceolata_chloroplast_JX297813	29801	29900	12.8908	12.9722	13.7581	13.0007	12.511	13.1359	13.6436
Uncultured_dictyo_chloroplast_MN275232	29901	30000	16.6317	12.3392	15.1925	16.3893	14.0785	12.8891	0	P_calceolata_chloroplast_JX297813	29901	30000	12.7317	12.5241	12.4242	12.6041	12.2473	12.5936	13.0777
Uncultured_dictyo_chloroplast_MN275232	30001	30100	16.3259	12.3491	14.78	15.9635	13.6733	13.0879	0	P_calceolata_chloroplast_JX297813	30001	30100	11.9658	11.87	12.0841	12.0133	12.0559	12.3342	12.549
Uncultured_dictyo_chloroplast_MN275232	30101	30200	16.4811	12.4833	14.956	15.9799	13.7947	12.8359	0	P_calceolata_chloroplast_JX297813	30101	30200	11.1192	11.1498	12.1588	11.3297	11.501	11.4618	11.9253
Uncultured_dictyo_chloroplast_MN275232	30201	30300	17.213	13.1561	15.781	16.6307	14.586	13.8539	0	P_calceolata_chloroplast_JX297813	30201	30300	8.54025	8.87272	0	7.48087	10.0287	8.79715	9.64929
Uncultured_dictyo_chloroplast_MN275232	30301	30400	17.02	12.9492	15.4829	16.5912	14.4971	13.4113	0	P_calceolata_chloroplast_JX297813	30301	30400	8.29782	5.96876	0	5.71309	0	2.64388	5.33118
Uncultured_dictyo_chloroplast_MN275232	30401	30500	16.8113	12.2532	15.144	16.3105	14.3351	13.3944	0	P_calceolata_chloroplast_JX297813	30401	30500	8.67376	8.09161	0	7.85927	0	8.53925	10.7352
Uncultured_dictyo_chloroplast_MN275232	30501	30600	16.3056	11.9502	14.7809	15.7028	14.0269	13.2841	0	P_calceolata_chloroplast_JX297813	30501	30600	11.2789	11.0294	0	10.8896	10.2235	11.463	12.6857
Uncultured_dictyo_chloroplast_MN275232	30601	30700	13.8704	10.5473	12.7776	13.4258	12.063	11.6193	0	P_calceolata_chloroplast_JX297813	30601	30700	11.6053	11.6706	0	11.349	11.4238	12.3858	13.4343
Uncultured_dictyo_chloroplast_MN275232	30701	30800	11.9865	11.8339	12.7375	11.6561	12.3459	13.0966	0	P_calceolata_chloroplast_JX297813	30701	30800	10.489	10.6341	0	10.5098	11.0929	11.7404	12.973
Uncultured_dictyo_chloroplast_MN275232	30801	30900	13.4972	13.4587	14.3473	13.2485	13.9502	14.63	0	P_calceolata_chloroplast_JX297813	30801	30900	9.13939	8.80873	0	7.88101	8.03283	9.55181	12.3397
Uncultured_dictyo_chloroplast_MN275232	30901	31000	13.3578	13.7974	14.3375	13.3514	14.25	14.5362	0	P_calceolata_chloroplast_JX297813	30901	31000	10.6427	11.1057	0	10.4781	10.3503	11.0037	12.9116
Uncultured_dictyo_chloroplast_MN275232	31001	31100	13.5448	14.01	14.4317	13.3732	14.4323	14.7164	0	P_calceolata_chloroplast_JX297813	31001	31100	11.7577	12.3283	11.9889	11.8363	11.1723	12.6928	13.8652
Uncultured_dictyo_chloroplast_MN275232	31101	31200	13.5187	13.6354	14.3015	13.4443	14.3949	14.2311	0	P_calceolata_chloroplast_JX297813	31101	31200	11.6798	12.6015	11.4839	11.914	11.2063	13.0305	14.1518
Uncultured_dictyo_chloroplast_MN275232	31201	31300	13.0952	13.6486	14.0635	13.0918	14.2959	14.3737	0	P_calceolata_chloroplast_JX297813	31201	31300	11.5893	12.7815	11.7963	12.344	12.5076	13.8978	14.6484
Uncultured_dictyo_chloroplast_MN275232	31301	31400	13.8794	13.624	13.987	12.9037	14.111	14.0324	0	P_calceolata_chloroplast_JX297813	31301	31400	11.4645	12.6864	11.7194	12.3241	12.0651	14.2404	14.7291
Uncultured_dictyo_chloroplast_MN275232	31401	31500	13.3798	12.7314	13.7643	12.2219	13.5974	13.1942	0	P_calceolata_chloroplast_JX297813	31401	31500	11.3609	12.5789	0	11.838	11.3035	13.8011	14.3904
Uncultured_dictyo_chloroplast_MN275232	31501	31600	12.8438	13.0355	13.5162	11.8974	13.1574	13.3469	0	P_calceolata_chloroplast_JX297813	31501	31600	11.7004	12.6772	0	11.967	11.4165	13.6482	14.3746
Uncultured_dictyo_chloroplast_MN275232	31601	31700	12.5164	12.9915	13.7433	12.364	13.2099	13.4078	0	P_calceolata_chloroplast_JX297813	31601	31700	10.9115	11.6547	0	11.1857	10.9798	13.3325	13.8761
Uncultured_dictyo_chloroplast_MN275232	31701	31800	13.3044	13.8871	14.6156	12.8478	14.1424	14.6996	0	P_calceolata_chloroplast_JX297813	31701	31800	10.4576	11.3666	10.5301	10.4206	11.6987	12.1153	13.2077
Uncultured_dictyo_chloroplast_MN275232	31801	31900	13.903	14.1337	15.0139	13.5912	14.5352	15.0351	0	P_calceolata_chloroplast_JX297813	31801	31900	11.5196	12.0163	13.1732	10.9199	10.7802	12.518	13.6765
Uncultured_dictyo_chloroplast_MN275232	31901	32000	13.3825	13.5297	14.4001	13.2622	14.0815	14.2741	0	P_calceolata_chloroplast_JX297813	31901	32000	11.5909	12.16	12.7192	11.5037	11.8242	12.2782	13.8688
Uncultured_dictyo_chloroplast_MN275232	32001	32100	13.3177	13.8578	14.4995	13.5072	14.3745	14.165	0	P_calceolata_chloroplast_JX297813	32001	32100	12.0061	12.8256	13.1732	12.5497	13.309	13.4349	14.8538
Uncultured_dictyo_chloroplast_MN275232	32101	32200	12.9563	13.6408	14.3013	13.3306	14.0178	14.2702	0	P_calceolata_chloroplast_JX297813	32101	32200	12.2007	13.0185	12.8422	12.7181	13.4555	13.9498	15.1437
Uncultured_dictyo_chloroplast_MN275232	32201	32300	13.0389	13.5869	14.1187	13.5139	13.8337	14.483	0	P_calceolata_chloroplast_JX297813	32201	32300	12.3473	13.0983	12.1733	12.2886	13.0393	14.5149	15.3057
Uncultured_dictyo_chloroplast_MN275232	32301	32400	13.143	13.0128	13.5846	12.937	13.4235	12.7388	0	P_calceolata_chloroplast_JX297813	32301	32400	11.9341	13.0833	10.7779	12.2038	13.5592	14.4135	14.8988
Uncultured_dictyo_chloroplast_MN275232	32401	32500	12.9355	13.1803	13.6775	12.3156	13.5343	13.0059	0	P_calceolata_chloroplast_JX297813	32401	32500	11.0727	12.5509	0	11.6428	12.7796	13.6537	14.5164
Uncultured_dictyo_chloroplast_MN275232	32501	32600	13.0985	13.2418	13.619	11.7616	13.5877	13.1828	0	P_calceolata_chloroplast_JX297813	32501	32600	10.9534	12.0889	0	11.0109	12.3071	13.1201	14.2765
Uncultured_dictyo_chloroplast_MN275232	32601	32700	12.8438	13.1572	13.7473	12.1001	13.4046	13.3994	0	P_calceolata_chloroplast_JX297813	32601	32700	10.4354	11.2422	0	10.5477	10.2563	12.2007	13.6778
Uncultured_dictyo_chloroplast_MN275232	32701	32800	12.9684	13.3834	14.0452	12.0984	13.6757	13.8554	0	P_calceolata_chloroplast_JX297813	32701	32800	9.80684	10.5066	10.6175	9.97671	8.82696	9.70849	13.9638
Uncultured_dictyo_chloroplast_MN275232	32801	32900	13.2977	13.5193	14.0798	12.1049	13.8415	13.6171	0	P_calceolata_chloroplast_JX297813	32801	32900	13.9038	14.6966	14.5516	14.5102	14.2089	14.3235	15.328
Uncultured_dictyo_chloroplast_MN275232	32901	33000	13.5855	13.5553	14.1971	12.5668	13.8815	13.7636	0	P_calceolata_chloroplast_JX297813	32901	33000	14.6135	15.4782	15.0703	15.1361	15.3728	15.0558	15.3993
Uncultured_dictyo_chloroplast_MN275232	33001	33100	14.1482	13.8441	14.3306	12.7368	14.162	14.1896	0	P_calceolata_chloroplast_JX297813	33001	33100	15.6245	16.5971	16.3949	15.8463	16.6793	15.108	15.4308
Uncultured_dictyo_chloroplast_MN275232	33101	33200	14.3869	14.2918	14.8796	13.4747	14.6982	14.7547	0	P_calceolata_chloroplast_JX297813	33101	33200	15.8827	16.9257	16.6865	16.0577	16.8655	15.1374	15.4491
Uncultured_dictyo_chloroplast_MN275232	33201	33300	13.8992	13.971	14.6266	12.9188	14.361	13.9768	0	P_calceolata_chloroplast_JX297813	33201	33300	14.5499	15.681	15.546	14.7869	15.6107	15.1314	15.4378
Uncultured_dictyo_chloroplast_MN275232	33301	33400	12.5409	12.9923	13.3649	10.7842	13.4318	12.6889	0	P_calceolata_chloroplast_JX297813	33301	33400	16.1484	17.2256	17.2601	16.5111	16.7374	15.2578	15.4779
Uncultured_dictyo_chloroplast_MN275232	33401	33500	8.87535	7.98307	7.63382	8.14217	7.82304	0	0	P_calceolata_chloroplast_JX297813	33401	33500	16.1978	17.2031	17.2736	16.5205	16.8602	15.2044	15.4754
Uncultured_dictyo_chloroplast_MN275232	33501	33600	7.60838	8.64536	7.83281	7.00329	8.18999	10.1715	0	P_calceolata_chloroplast_JX297813	33501	33600	15.9851	16.9004	16.8845	16.2351	16.5632	15.229	15.4686
Uncultured_dictyo_chloroplast_MN275232	33601	33700	10.6265	11.1719	11.217	10.4625	11.5156	13.7696	0	P_calceolata_chloroplast_JX297813	33601	33700	15.8367	16.6722	16.4353	16.2341	16.3333	15.2206	15.4662
Uncultured_dictyo_chloroplast_MN275232	33701	33800	10.5705	10.8201	11.6135	10.5141	11.8187	13.962	0	P_calceolata_chloroplast_JX297813	33701	33800	16.2936	17.2053	17.4521	16.7583	17.1053	15.245	15.4697
Uncultured_dictyo_chloroplast_MN275232	33801	33900	9.83204	10.5858	12.0658	10.5286	11.5954	13.4656	0	P_calceolata_chloroplast_JX297813	33801	33900	16.1932	17.1156	17.4003	16.663	17.1211	15.2229	15.4488
Uncultured_dictyo_chloroplast_MN275232	33901	34000	10.0205	11.1999	11.5648	10.6167	11.3207	12.529	0	P_calceolata_chloroplast_JX297813	33901	34000	16.2084	17.1885	17.5602	16.6941	16.8804	15.2178	15.4596
Uncultured_dictyo_chloroplast_MN275232	34001	34100	10.9821	11.3767	10.4011	9.4332	11.1359	11.0064	0	P_calceolata_chloroplast_JX297813	34001	34100	15.9036	16.9487	17.1457	16.5281	16.409	15.242	15.4573
Uncultured_dictyo_chloroplast_MN275232	34101	34200	10.0112	11.3857	10.1084	9.89671	11.1588	11.1906	0	P_calceolata_chloroplast_JX297813	34101	34200	15.9136	16.7722	17.0615	16.2709	16.5542	15.1211	15.4414
Uncultured_dictyo_chloroplast_MN275232	34201	34300	10.5055	12.1544	11.3215	9.76083	12.0603	12.2257	0	P_calceolata_chloroplast_JX297813	34201	34300	15.1423	15.8352	16.009	15.2204	16.055	14.1373	15.4201
Uncultured_dictyo_chloroplast_MN275232	34301	34400	10.1621	12.0811	11.4246	10.5986	12.0495	11.9122	0	P_calceolata_chloroplast_JX297813	34301	34400	15.8957	17.0127	17.1972	16.3287	16.6436	15.1101	15.4317
Uncultured_dictyo_chloroplast_MN275232	34401	34500	11.0968	12.0171	12.0586	11.1124	12.0399	12.3346	0	P_calceolata_chloroplast_JX297813	34401	34500	16.3224	17.385	17.5267	16.7428	17.0894	15.2089	15.476
Uncultured_dictyo_chloroplast_MN275232	34501	34600	11.5508	11.2528	11.6306	10.8276	11.4793	11.3155	0	P_calceolata_chloroplast_JX297813	34501	34600	15.9811	16.9374	16.9778	16.4897	16.5708	15.2412	15.4628
Uncultured_dictyo_chloroplast_MN275232	34601	34700	10.7882	10.8277	11.2756	10.6368	11.2752	9.87122	0	P_calceolata_chloroplast_JX297813	34601	34700	16.2467	17.1452	16.8041	16.6718	16.8463	15.2225	15.4768
Uncultured_dictyo_chloroplast_MN275232	34701	34800	12.0854	11.312	12.2175	10.9875	11.8483	11.5421	0	P_calceolata_chloroplast_JX297813	34701	34800	16.4175	17.2777	17.2562	16.7289	17.0647	14.8136	15.2364
Uncultured_dictyo_chloroplast_MN275232	34801	34900	11.9528	11.1539	11.7473	10.5333	11.6073	11.351	0	P_calceolata_chloroplast_JX297813	34801	34900	14.7697	15.6057	15.5953	15.0207	15.3983	11.7181	13.5052
Uncultured_dictyo_chloroplast_MN275232	34901	35000	10.7606	10.0614	9.91842	8.6439	10.1869	9.98093	0	P_calceolata_chloroplast_JX297813	34901	35000	7.58344	8.74384	0	9.45755	0	6.88551	7.88596
Uncultured_dictyo_chloroplast_MN275232	35001	35100	0	8.61068	0	7.75768	8.58017	9.04866	0	P_calceolata_chloroplast_JX297813	35001	35100	9.74461	10.981	0	10.2161	0	9.80097	9.75589
Uncultured_dictyo_chloroplast_MN275232	35101	35200	0	0	0	7.82152	5.86758	7.31804	0	P_calceolata_chloroplast_JX297813	35101	35200	10.4967	11.7419	0	10.4951	0	11.1635	10.5803
Uncultured_dictyo_chloroplast_MN275232	35201	35300	0	0	0	8.94555	7.52696	0	0	P_calceolata_chloroplast_JX297813	35201	35300	10.4646	11.72	11.5296	10.3884	0	11.9032	11.0375
Uncultured_dictyo_chloroplast_MN275232	35301	35400	0	0	6.19184	9.46354	8.48641	0	0	P_calceolata_chloroplast_JX297813	35301	35400	11.339	12.8223	13.1732	11.7662	10.3804	14.8294	13.2468
Uncultured_dictyo_chloroplast_MN275232	35401	35500	7.87842	7.04178	10.0766	7.46965	8.98067	6.41904	0	P_calceolata_chloroplast_JX297813	35401	35500	11.3241	12.6479	12.5406	11.6326	10.4243	14.1408	13.1735
Uncultured_dictyo_chloroplast_MN275232	35501	35600	9.26889	9.92687	10.2978	10.4245	10.4163	10.4638	0	P_calceolata_chloroplast_JX297813	35501	35600	6.53855	8.25186	0	7.36844	6.96094	6.08057	9.44765
Uncultured_dictyo_chloroplast_MN275232	35601	35700	9.03115	9.88032	10.0802	11.0785	10.8442	10.0034	0	P_calceolata_chloroplast_JX297813	35601	35700	0	0	0	0	0	0	7.34087
Uncultured_dictyo_chloroplast_MN275232	35701	35800	10.4514	11.1096	11.0688	11.5992	11.7192	10.9612	0	P_calceolata_chloroplast_JX297813	35701	35800	7.92187	4.57305	0	7.17792	8.82696	6.93587	8.5321
Uncultured_dictyo_chloroplast_MN275232	35801	35900	11.1699	12.863	12.5015	12.6868	13.0782	11.8762	0	P_calceolata_chloroplast_JX297813	35801	35900	10.5801	8.64736	5.56006	9.43422	10.4528	9.51987	10.4266
Uncultured_dictyo_chloroplast_MN275232	35901	36000	11.8545	13.1617	12.5147	12.3912	12.9615	12.3753	0	P_calceolata_chloroplast_JX297813	35901	36000	12.7943	11.2934	12.1733	11.9	10.9699	11.9356	12.7307
Uncultured_dictyo_chloroplast_MN275232	36001	36100	11.5281	12.7796	12.1161	11.8475	12.5925	12.5971	0	P_calceolata_chloroplast_JX297813	36001	36100	12.2125	11.0175	12.1733	11.5287	11.2063	11.9881	13.2746
Uncultured_dictyo_chloroplast_MN275232	36101	36200	8.52826	10.3875	9.54314	9.4535	10.2453	10.3975	0	P_calceolata_chloroplast_JX297813	36101	36200	12.7176	11.7778	13.4302	12.4757	12.409	12.6127	13.3973
Uncultured_dictyo_chloroplast_MN275232	36201	36300	0	9.01378	7.88264	8.36205	9.01822	9.82152	0	P_calceolata_chloroplast_JX297813	36201	36300	14.0823	13.2542	14.9513	13.7075	14.1889	14.3436	14.4549
Uncultured_dictyo_chloroplast_MN275232	36301	36400	7.33691	9.91981	10.3753	9.74446	10.8285	13.1285	0	P_calceolata_chloroplast_JX297813	36301	36400	14.4487	13.6646	15.1328	13.9865	14.5023	14.8299	14.9743
Uncultured_dictyo_chloroplast_MN275232	36401	36500	9.389	10.4744	11.0009	10.2382	11.0649	13.5583	0	P_calceolata_chloroplast_JX297813	36401	36500	14.6643	13.9539	14.5763	14.1703	14.0901	14.8944	15.1088
Uncultured_dictyo_chloroplast_MN275232	36501	36600	9.26889	10.5381	9.7586	9.93689	10.8026	12.3493	0	P_calceolata_chloroplast_JX297813	36501	36600	14.649	13.9751	14.2192	14.2619	14.3147	14.9976	15.217
Uncultured_dictyo_chloroplast_MN275232	36601	36700	0	10.2365	0	8.78669	10.3442	10.5168	0	P_calceolata_chloroplast_JX297813	36601	36700	14.4607	13.7919	14.2875	14.1703	14.2991	14.8873	15.0469
Uncultured_dictyo_chloroplast_MN275232	36701	36800	0	9.33913	0	7.91228	9.70856	0	0	P_calceolata_chloroplast_JX297813	36701	36800	14.4811	13.7535	14.0171	14.0578	13.8469	14.8785	15.03
Uncultured_dictyo_chloroplast_MN275232	36801	36900	0	8.41354	3.54619	7.65629	9.19132	0	0	P_calceolata_chloroplast_JX297813	36801	36900	14.357	13.5415	13.7289	13.9707	14.1567	14.7651	14.9886
Uncultured_dictyo_chloroplast_MN275232	36901	37000	0	9.71875	8.76026	9.29387	9.79431	8.33728	0	P_calceolata_chloroplast_JX297813	36901	37000	14.0943	13.321	13.2708	13.6662	13.9926	14.7061	14.9639
Uncultured_dictyo_chloroplast_MN275232	37001	37100	0	9.61759	9.33221	9.33272	10.0493	9.66125	0	P_calceolata_chloroplast_JX297813	37001	37100	12.8489	12.2286	12.5294	12.3283	12.728	14.0649	14.6556
Uncultured_dictyo_chloroplast_MN275232	37101	37200	9.15492	9.18266	10.1665	8.67879	9.92704	9.17276	0	P_calceolata_chloroplast_JX297813	37101	37200	13.5195	12.7882	12.1733	12.7843	13.3961	14.5311	14.8872
Uncultured_dictyo_chloroplast_MN275232	37201	37300	10.0481	9.94786	10.4433	9.04918	10.0694	9.87122	0	P_calceolata_chloroplast_JX297813	37201	37300	13.4023	12.4536	10.5745	12.4802	12.6714	14.1065	14.3733
Uncultured_dictyo_chloroplast_MN275232	37301	37400	10.7551	9.71468	9.61859	8.87959	10.3373	9.21187	0	P_calceolata_chloroplast_JX297813	37301	37400	12.1773	11.0829	0	11.4104	11.111	13.0625	13.5411
Uncultured_dictyo_chloroplast_MN275232	37401	37500	10.3879	10.1395	10.5344	8.19133	10.2071	10.942	0	P_calceolata_chloroplast_JX297813	37401	37500	11.7215	10.4931	11.4366	10.4802	10.8887	11.7904	13.1431
Uncultured_dictyo_chloroplast_MN275232	37501	37600	10.4989	9.79409	11.1007	8.10417	10.4756	10.0108	0	P_calceolata_chloroplast_JX297813	37501	37600	13.5059	12.1941	12.1733	12.8389	12.3758	12.9655	13.8741
Uncultured_dictyo_chloroplast_MN275232	37601	37700	9.52631	10.9471	10.8996	10.594	10.7993	0	0	P_calceolata_chloroplast_JX297813	37601	37700	13.3716	12.2207	11.0217	12.8429	12.3032	13.016	13.8271
Uncultured_dictyo_chloroplast_MN275232	37701	37800	11.5444	11.4035	10.9628	11.4794	11.3391	9.68923	0	P_calceolata_chloroplast_JX297813	37701	37800	12.2494	11.1439	10.1154	11.7388	11.4523	12.6604	13.5606
Uncultured_dictyo_chloroplast_MN275232	37801	37900	14.2691	14.2771	14.3377	14.4115	14.1586	13.6025	0	P_calceolata_chloroplast_JX297813	37801	37900	14.2989	13.8487	14.495	14.0303	13.1437	15.2044	15.2868
Uncultured_dictyo_chloroplast_MN275232	37901	38000	15.311	15.2676	15.2826	15.363	15.1466	14.5051	0	P_calceolata_chloroplast_JX297813	37901	38000	14.5528	14.0879	14.2469	14.2372	13.9986	14.7101	14.9081
Uncultured_dictyo_chloroplast_MN275232	38001	38100	14.531	14.4611	14.7679	15.0011	14.7065	13.6684	0	P_calceolata_chloroplast_JX297813	38001	38100	14.7234	14.2879	14.2469	14.5024	14.56	15.1762	15.3218
Uncultured_dictyo_chloroplast_MN275232	38101	38200	14.6627	14.7481	15.0615	15.1635	14.8324	13.3001	0	P_calceolata_chloroplast_JX297813	38101	38200	14.7973	14.197	14.2087	14.4574	14.3728	15.0401	15.1096
Uncultured_dictyo_chloroplast_MN275232	38201	38300	14.8979	14.8261	15.1285	14.9434	14.953	13.4113	0	P_calceolata_chloroplast_JX297813	38201	38300	14.7803	13.9893	14.2122	14.2808	14.1889	15.1234	15.2622
Uncultured_dictyo_chloroplast_MN275232	38301	38400	14.961	14.9204	15.1214	14.9583	15.0847	13.643	0	P_calceolata_chloroplast_JX297813	38301	38400	14.6892	13.8793	13.8054	14.1848	14.5435	15.0937	15.0827
Uncultured_dictyo_chloroplast_MN275232	38401	38500	15.0462	15.0309	15.0676	15.0281	15.1207	13.8713	0	P_calceolata_chloroplast_JX297813	38401	38500	14.1776	13.3255	14.4451	13.624	13.8932	14.8648	14.9843
Uncultured_dictyo_chloroplast_MN275232	38501	38600	15.4084	15.2115	15.4595	15.6305	15.3795	14.2909	0	P_calceolata_chloroplast_JX297813	38501	38600	13.6433	12.9269	14.0009	13.121	13.8906	14.4878	14.547
Uncultured_dictyo_chloroplast_MN275232	38601	38700	15.0534	14.9034	15.0713	15.3757	15.1615	13.9408	0	P_calceolata_chloroplast_JX297813	38601	38700	14.1579	13.6048	14.0449	13.8744	14.9723	14.6941	14.8129
Uncultured_dictyo_chloroplast_MN275232	38701	38800	15.4258	15.1144	15.3366	15.4589	15.3348	14.1778	0	P_calceolata_chloroplast_JX297813	38701	38800	14.305	13.7722	13.3237	13.9742	14.9593	14.8212	14.942
Uncultured_dictyo_chloroplast_MN275232	38801	38900	15.7869	15.6315	15.8873	15.6628	15.7175	14.0781	0	P_calceolata_chloroplast_JX297813	38801	38900	14.7011	14.1044	13.7724	14.2972	14.8455	14.9671	15.138
Uncultured_dictyo_chloroplast_MN275232	38901	39000	15.6016	15.3865	15.7404	15.3928	15.5638	14.0617	0	P_calceolata_chloroplast_JX297813	38901	39000	14.2306	13.6322	12.4719	13.9486	14.0167	14.6982	14.7665
Uncultured_dictyo_chloroplast_MN275232	39001	39100	15.1124	15.2153	15.3528	15.2726	15.2625	14.0825	0	P_calceolata_chloroplast_JX297813	39001	39100	14.1079	13.3468	11.574	13.8693	14.0729	14.5493	14.5655
Uncultured_dictyo_chloroplast_MN275232	39101	39200	14.9613	14.7308	14.6634	14.7401	14.7701	13.3723	0	P_calceolata_chloroplast_JX297813	39101	39200	14.5535	13.7656	13.7819	14.4852	14.672	15.0415	15.1728
Uncultured_dictyo_chloroplast_MN275232	39201	39300	15.4313	15.0025	15.1084	15.3023	15.1908	14.2087	0	P_calceolata_chloroplast_JX297813	39201	39300	14.5831	13.863	14.4391	14.507	14.1963	15.0201	15.1453
Uncultured_dictyo_chloroplast_MN275232	39301	39400	15.4603	15.2289	15.4506	15.408	15.3308	14.8644	0	P_calceolata_chloroplast_JX297813	39301	39400	14.6704	14.0438	13.46	14.41	14.3167	15.0231	15.1558
Uncultured_dictyo_chloroplast_MN275232	39401	39500	15.0683	14.7323	14.891	15.0316	15.0283	14.0297	0	P_calceolata_chloroplast_JX297813	39401	39500	14.7052	14.1298	13.0529	13.9894	13.7781	15.083	15.1646
Uncultured_dictyo_chloroplast_MN275232	39501	39600	15.4985	15.1715	15.4304	15.3879	15.5875	14.0639	0	P_calceolata_chloroplast_JX297813	39501	39600	14.6338	14.0946	14.6167	13.9233	14.3719	14.9607	15.0596
Uncultured_dictyo_chloroplast_MN275232	39601	39700	15.131	15.0885	15.5767	15.4187	15.5018	13.997	0	P_calceolata_chloroplast_JX297813	39601	39700	14.0252	13.4237	14.3494	13.542	14.4764	14.7261	14.6388
Uncultured_dictyo_chloroplast_MN275232	39701	39800	15.3719	14.9087	15.4397	15.5212	15.2636	13.5671	0	P_calceolata_chloroplast_JX297813	39701	39800	14.1665	13.3961	14.3934	13.8068	14.1729	14.8379	14.7399
Uncultured_dictyo_chloroplast_MN275232	39801	39900	15.5582	15.2646	15.4956	15.6662	15.4253	14.1728	0	P_calceolata_chloroplast_JX297813	39801	39900	14.4949	13.8418	14.3269	14.1993	13.7893	14.7657	14.7503
Uncultured_dictyo_chloroplast_MN275232	39901	40000	15.3476	14.8956	15.1193	15.4145	15.2332	13.9611	0	P_calceolata_chloroplast_JX297813	39901	40000	14.7571	14.0992	14.1981	14.202	14.3427	14.8081	14.7411
Uncultured_dictyo_chloroplast_MN275232	40001	40100	16.1111	15.8032	15.9129	16.0961	15.9492	14.2913	0	P_calceolata_chloroplast_JX297813	40001	40100	15.123	14.4347	14.3965	14.9299	15.1501	15.0631	15.1693
Uncultured_dictyo_chloroplast_MN275232	40101	40200	16.1168	16.0412	16.0675	16.2294	16.0774	14.6282	0	P_calceolata_chloroplast_JX297813	40101	40200	14.9123	14.4487	13.8691	14.9854	15.1819	14.983	15.0911
Uncultured_dictyo_chloroplast_MN275232	40201	40300	15.4126	15.6862	15.6144	16.0576	15.6294	14.3894	0	P_calceolata_chloroplast_JX297813	40201	40300	14.7232	14.3091	12.4836	14.8703	15.0392	14.7529	14.7878
Uncultured_dictyo_chloroplast_MN275232	40301	40400	9.8426	10.7441	10.5779	10.6631	10.2102	9.48091	0	P_calceolata_chloroplast_JX297813	40301	40400	12.5757	12.2	10.8519	12.896	13.0417	12.0885	12.5635
Uncultured_dictyo_chloroplast_MN275232	40401	40500	8.81229	8.91065	10.2731	7.27817	9.82642	11.3422	0	P_calceolata_chloroplast_JX297813	40401	40500	0	3.80137	0	4.60061	0	3.29574	5.02239
Uncultured_dictyo_chloroplast_MN275232	40501	40600	9.3302	10.3354	11.3305	8.39389	10.9068	12.5303	0	P_calceolata_chloroplast_JX297813	40501	40600	0	5.96876	0	0	0	6.17375	6.80458
Uncultured_dictyo_chloroplast_MN275232	40601	40700	10.1451	10.4888	11.0233	8.90191	10.4844	12.3331	0	P_calceolata_chloroplast_JX297813	40601	40700	6.1766	4.2382	0	5.5049	0	6.72723	7.08623
Uncultured_dictyo_chloroplast_MN275232	40701	40800	11.9307	12.4869	12.6788	11.8797	12.5925	13.7685	0	P_calceolata_chloroplast_JX297813	40701	40800	5.95468	0	0	5.96177	0	6.44462	7.0493
Uncultured_dictyo_chloroplast_MN275232	40801	40900	12.2211	12.7644	12.9733	12.3885	12.9797	13.5765	0	P_calceolata_chloroplast_JX297813	40801	40900	5.80747	6.46782	0	5.69357	0	8.19635	7.51256
Uncultured_dictyo_chloroplast_MN275232	40901	41000	11.6593	12.3398	12.5613	12.2876	12.6294	12.4791	0	P_calceolata_chloroplast_JX297813	40901	41000	6.22713	6.79851	0	6.5114	0	8.66736	8.073
Uncultured_dictyo_chloroplast_MN275232	41001	41100	11.3172	11.9955	12.2518	11.695	12.4816	11.3245	0	P_calceolata_chloroplast_JX297813	41001	41100	0	6.80648	0	7.15669	0	8.61365	8.06346
Uncultured_dictyo_chloroplast_MN275232	41101	41200	9.79989	10.3849	10.8315	9.4535	10.8402	9.63271	0	P_calceolata_chloroplast_JX297813	41101	41200	6.22713	7.6443	0	6.97462	0	9.89442	8.78889
Uncultured_dictyo_chloroplast_MN275232	41201	41300	0	6.93371	9.33818	0	8.92549	9.04866	0	P_calceolata_chloroplast_JX297813	41201	41300	7.00223	7.81194	0	8.53007	0	10.0057	9.51248
Uncultured_dictyo_chloroplast_MN275232	41301	41400	0	0	8.09479	0	7.7766	7.57956	0	P_calceolata_chloroplast_JX297813	41301	41400	6.96301	7.30518	0	8.78878	0	10.0509	9.96871
Uncultured_dictyo_chloroplast_MN275232	41401	41500	0	0	0	0	6.59717	0	0	P_calceolata_chloroplast_JX297813	41401	41500	7.57696	8.39872	0	8.79566	0	9.88315	9.75322
Uncultured_dictyo_chloroplast_MN275232	41501	41600	0	5.28687	8.10882	6.35371	9.1067	8.28934	0	P_calceolata_chloroplast_JX297813	41501	41600	12.7981	12.8074	12.5067	12.7603	12.8294	13.6186	13.9177
Uncultured_dictyo_chloroplast_MN275232	41601	41700	0	8.84503	10.5678	9.6063	11.1764	11.1442	0	P_calceolata_chloroplast_JX297813	41601	41700	14.4772	14.6669	14.1549	14.5275	14.7872	15.0259	15.2291
Uncultured_dictyo_chloroplast_MN275232	41701	41800	8.47497	9.12239	10.0802	10.0578	11.2665	11.1135	0	P_calceolata_chloroplast_JX297813	41701	41800	14.47	14.6879	14.0009	14.6181	14.9871	14.8917	15.0457
Uncultured_dictyo_chloroplast_MN275232	41801	41900	9.34512	7.38736	8.4213	9.74446	9.76742	9.42654	0	P_calceolata_chloroplast_JX297813	41801	41900	14.8189	14.985	14.6585	14.967	15.2642	15.1985	15.3707
Uncultured_dictyo_chloroplast_MN275232	41901	42000	0	7.89934	8.57063	9.28257	9.42971	10.0473	0	P_calceolata_chloroplast_JX297813	41901	42000	14.9823	15.086	14.2974	14.9757	14.8462	15.1363	15.3187
Uncultured_dictyo_chloroplast_MN275232	42001	42100	6.66418	7.21338	9.67623	9.27118	9.03664	7.41058	0	P_calceolata_chloroplast_JX297813	42001	42100	14.9481	14.8533	13.6688	14.8325	14.6163	14.3639	14.7333
Uncultured_dictyo_chloroplast_MN275232	42101	42200	10.1019	9.77855	10.6128	10.9052	10.0054	9.04866	0	P_calceolata_chloroplast_JX297813	42101	42200	14.1337	13.8046	13.0131	14.0061	14.3625	12.9226	13.9699
Uncultured_dictyo_chloroplast_MN275232	42201	42300	11.7823	12.107	11.1809	12.2329	11.3953	11.1841	0	P_calceolata_chloroplast_JX297813	42201	42300	12.0839	11.7276	11.4839	12.0177	12.7162	10.4692	12.1052
Uncultured_dictyo_chloroplast_MN275232	42301	42400	12.7432	13.5338	12.7792	13.2658	13.1362	12.7432	0	P_calceolata_chloroplast_JX297813	42301	42400	6.91245	5.17506	10.7395	7.59573	0	7.66625	8.91228
Uncultured_dictyo_chloroplast_MN275232	42401	42500	13.0863	13.5462	13.3014	13.5605	13.4905	12.6946	0	P_calceolata_chloroplast_JX297813	42401	42500	10.0877	10.4014	12.1733	10.5209	0	12.1234	11.2257
Uncultured_dictyo_chloroplast_MN275232	42501	42600	12.9599	13.4391	13.3783	13.7539	13.5455	12.5431	0	P_calceolata_chloroplast_JX297813	42501	42600	10.2594	10.7008	11.2577	10.7631	0	12.2394	11.3871
Uncultured_dictyo_chloroplast_MN275232	42601	42700	13.3779	13.7486	13.5663	13.7224	13.6335	13.4036	0	P_calceolata_chloroplast_JX297813	42601	42700	10.6741	10.421	12.1733	10.648	0	12.4079	11.3729
Uncultured_dictyo_chloroplast_MN275232	42701	42800	13.493	13.9325	13.9361	13.619	13.8419	14.0429	0	P_calceolata_chloroplast_JX297813	42701	42800	10.5138	10.3383	8.8542	10.2706	0	12.4937	11.3986
Uncultured_dictyo_chloroplast_MN275232	42801	42900	13.8672	14.0579	14.3499	13.7677	13.8224	13.9428	0	P_calceolata_chloroplast_JX297813	42801	42900	9.63971	9.8091	0	9.01988	10.1382	11.8698	11.1406
Uncultured_dictyo_chloroplast_MN275232	42901	43000	14.0052	14.1572	14.3672	13.9906	13.7024	14.1728	0	P_calceolata_chloroplast_JX297813	42901	43000	8.29388	9.17608	0	7.85049	11.5743	11.5056	11.1647
Uncultured_dictyo_chloroplast_MN275232	43001	43100	14.3532	14.6409	14.5464	14.2329	14.2568	15.0455	0	P_calceolata_chloroplast_JX297813	43001	43100	9.02504	9.74734	0	8.59726	11.9295	11.8116	11.0114
Uncultured_dictyo_chloroplast_MN275232	43101	43200	13.9186	14.3943	14.2331	14.0392	14.0851	14.7695	0	P_calceolata_chloroplast_JX297813	43101	43200	9.19545	9.42013	0	8.91634	10.7575	11.7729	10.9792
Uncultured_dictyo_chloroplast_MN275232	43201	43300	13.7254	14.0474	13.9799	14.0031	13.9143	14.2151	0	P_calceolata_chloroplast_JX297813	43201	43300	8.93924	9.74837	0	9.64831	9.1395	11.5045	10.8631
Uncultured_dictyo_chloroplast_MN275232	43301	43400	13.5941	14.01	13.5685	13.7828	13.7632	13.8915	0	P_calceolata_chloroplast_JX297813	43301	43400	10.0485	10.3702	12.0531	10.1097	11.2957	12.1375	11.3582
Uncultured_dictyo_chloroplast_MN275232	43401	43500	10.1106	10.472	10.0873	9.98299	10.4244	11.0857	0	P_calceolata_chloroplast_JX297813	43401	43500	10.5104	10.4467	12.1733	10.0214	11.3191	12.0263	11.2604
Uncultured_dictyo_chloroplast_MN275232	43501	43600	9.389	9.90557	9.74519	10.4971	10.2629	12.6609	0	P_calceolata_chloroplast_JX297813	43501	43600	9.87577	10.5758	11.8333	10.1216	11.3498	12.0063	11.1084
Uncultured_dictyo_chloroplast_MN275232	43601	43700	8.91591	9.97197	10.8546	10.7457	11.0963	13.1504	0	P_calceolata_chloroplast_JX297813	43601	43700	9.76897	10.2351	0	10.0302	11.1376	12.0704	11.0804
Uncultured_dictyo_chloroplast_MN275232	43701	43800	10.5384	9.46579	10.8895	10.6697	11.3117	13.3374	0	P_calceolata_chloroplast_JX297813	43701	43800	10.0809	10.1095	0	9.87316	0	12.0612	11.1172
Uncultured_dictyo_chloroplast_MN275232	43801	43900	10.958	8.24289	9.66679	10.0743	10.46	11.6552	0	P_calceolata_chloroplast_JX297813	43801	43900	9.87181	9.90031	0	9.71759	9.58862	11.8891	10.8435
Uncultured_dictyo_chloroplast_MN275232	43901	44000	11.0152	9.51819	9.1339	8.83389	9.58888	8.65359	0	P_calceolata_chloroplast_JX297813	43901	44000	9.71541	9.57387	0	9.43422	11.0838	11.315	10.3368
Uncultured_dictyo_chloroplast_MN275232	44001	44100	12.2129	11.4299	12.617	11.5751	12.3438	10.8745	0	P_calceolata_chloroplast_JX297813	44001	44100	10.1126	9.86737	0	9.58616	9.53622	11.6055	10.8044
Uncultured_dictyo_chloroplast_MN275232	44101	44200	13.2588	13.0618	14.3782	13.3772	14.1362	13.4336	0	P_calceolata_chloroplast_JX297813	44101	44200	10.107	9.46107	0	9.48619	0	11.4419	10.8288
Uncultured_dictyo_chloroplast_MN275232	44201	44300	13.4829	14.0315	15.151	13.9121	14.8005	14.7073	0	P_calceolata_chloroplast_JX297813	44201	44300	9.42563	9.37665	0	9.23091	0	11.2351	10.5552
Uncultured_dictyo_chloroplast_MN275232	44301	44400	14.1688	14.7766	15.6279	14.4676	15.3046	15.6469	0	P_calceolata_chloroplast_JX297813	44301	44400	10.2277	10.0762	0	10.0865	0	11.5515	10.7808
Uncultured_dictyo_chloroplast_MN275232	44401	44500	14.5133	14.4714	15.3912	14.187	15.1473	15.7619	0	P_calceolata_chloroplast_JX297813	44401	44500	9.72716	9.4836	0	9.73081	0	11.066	10.2253
Uncultured_dictyo_chloroplast_MN275232	44501	44600	13.7494	13.6977	14.6938	14.0093	14.6182	15.1015	0	P_calceolata_chloroplast_JX297813	44501	44600	5.59304	4.64589	0	5.12248	0	1.20947	4.58696
Uncultured_dictyo_chloroplast_MN275232	44601	44700	13.234	13.637	14.3901	13.6128	14.2631	14.3384	0	P_calceolata_chloroplast_JX297813	44601	44700	7.29057	6.92828	0	4.32426	7.11178	8.0645	9.64823
Uncultured_dictyo_chloroplast_MN275232	44701	44800	13.7675	13.5596	14.7814	13.7271	14.4306	13.9015	0	P_calceolata_chloroplast_JX297813	44701	44800	11.9536	11.7934	11.9558	10.9562	11.8077	13.1094	13.0853
Uncultured_dictyo_chloroplast_MN275232	44801	44900	13.9199	13.7765	14.7929	13.8081	14.5073	13.883	0	P_calceolata_chloroplast_JX297813	44801	44900	12.9575	12.6124	13.1875	12.1803	12.867	14.0282	13.8395
Uncultured_dictyo_chloroplast_MN275232	44901	45000	11.3248	11.2387	12.0099	11.1267	11.9259	11.4388	0	P_calceolata_chloroplast_JX297813	44901	45000	12.8158	12.4596	11.9218	12.1665	12.9037	13.7707	13.6122
Uncultured_dictyo_chloroplast_MN275232	45001	45100	0	0	9.06364	0	6.34774	0	0	P_calceolata_chloroplast_JX297813	45001	45100	11.9645	11.8533	0	11.5546	11.2229	12.9313	12.8329
Uncultured_dictyo_chloroplast_MN275232	45101	45200	0	0	7.04278	0	2.19745	0	0	P_calceolata_chloroplast_JX297813	45101	45200	9.34974	9.68713	0	9.80317	0	10.4564	10.6848
Uncultured_dictyo_chloroplast_MN275232	45201	45300	0	0	8.94358	0	7.26388	0	0	P_calceolata_chloroplast_JX297813	45201	45300	9.70207	9.10681	0	9.00412	6.60167	10.1127	10.5213
Uncultured_dictyo_chloroplast_MN275232	45301	45400	12.8827	12.7849	13.3747	12.3839	12.9934	13.028	0	P_calceolata_chloroplast_JX297813	45301	45400	12.6453	12.0527	11.8871	12.099	12.6188	13.0736	13.5331
Uncultured_dictyo_chloroplast_MN275232	45401	45500	14.1886	13.8624	14.2798	13.1862	13.9532	13.8073	0	P_calceolata_chloroplast_JX297813	45401	45500	13.0913	12.2839	12.3998	12.591	13.1611	13.7419	13.9532
Uncultured_dictyo_chloroplast_MN275232	45501	45600	14.0491	14.0027	14.2942	13.3113	14.1978	13.7404	0	P_calceolata_chloroplast_JX297813	45501	45600	13.2924	12.638	13.6326	12.8677	13.9999	14.6368	14.4638
Uncultured_dictyo_chloroplast_MN275232	45601	45700	13.6096	13.3955	13.8794	13.3241	13.9123	12.8127	0	P_calceolata_chloroplast_JX297813	45601	45700	13.0087	12.3719	12.8957	12.584	13.3494	13.9998	13.8996
Uncultured_dictyo_chloroplast_MN275232	45701	45800	12.8866	12.2596	12.8123	12.535	12.8287	11.1101	0	P_calceolata_chloroplast_JX297813	45701	45800	13.5868	12.8632	0	13.1029	13.2307	13.9197	14.0871
Uncultured_dictyo_chloroplast_MN275232	45801	45900	11.7932	11.5831	11.9103	11.5867	11.8569	10.6414	0	P_calceolata_chloroplast_JX297813	45801	45900	13.7663	13.1238	0	13.4297	12.9939	13.9721	14.275
Uncultured_dictyo_chloroplast_MN275232	45901	46000	10.4989	9.74297	10.9628	9.15208	10.3413	8.40633	0	P_calceolata_chloroplast_JX297813	45901	46000	13.4276	12.8424	0	13.2231	13.018	13.5117	13.8556
Uncultured_dictyo_chloroplast_MN275232	46001	46100	10.5957	9.14073	10.6078	0	10.0465	6.6643	0	P_calceolata_chloroplast_JX297813	46001	46100	11.2456	10.934	0	11.2468	11.5547	11.2884	11.5654
Uncultured_dictyo_chloroplast_MN275232	46101	46200	11.0746	10.6829	10.7511	9.61533	10.9782	9.38152	0	P_calceolata_chloroplast_JX297813	46101	46200	7.98195	9.23776	0	8.80706	10.4243	9.43871	8.40102
Uncultured_dictyo_chloroplast_MN275232	46201	46300	11.505	10.0256	11.5609	10.502	11.4826	10.255	0	P_calceolata_chloroplast_JX297813	46201	46300	6.15936	7.60374	0	7.46944	9.10394	7.99197	7.03634
Uncultured_dictyo_chloroplast_MN275232	46301	46400	10.7039	8.02317	10.7194	10.031	10.9571	10.0473	0	P_calceolata_chloroplast_JX297813	46301	46400	12.7714	11.8629	10.4844	12.5113	12.6561	12.409	12.8837
Uncultured_dictyo_chloroplast_MN275232	46401	46500	9.56508	8.55705	9.06364	8.09128	9.41354	7.57956	0	P_calceolata_chloroplast_JX297813	46401	46500	14.9787	14.6122	13.679	14.5635	15.0462	14.9812	15.1546
Uncultured_dictyo_chloroplast_MN275232	46501	46600	0	8.89632	8.15009	7.9413	8.53505	0	0	P_calceolata_chloroplast_JX297813	46501	46600	15.1597	14.7645	13.6688	14.7507	15.2363	15.0017	15.2161
Uncultured_dictyo_chloroplast_MN275232	46601	46700	0	6.22307	8.03729	7.72467	8.29493	0	0	P_calceolata_chloroplast_JX297813	46601	46700	15.297	14.8187	13.5627	14.8565	15.4282	15.1239	15.2784
Uncultured_dictyo_chloroplast_MN275232	46701	46800	0	7.89934	0	8.52431	8.75289	0	0	P_calceolata_chloroplast_JX297813	46701	46800	15.0849	14.5019	13.144	14.6089	14.8808	14.7572	15.2393
Uncultured_dictyo_chloroplast_MN275232	46801	46900	0	8.68756	0	9.52235	8.29963	0	0	P_calceolata_chloroplast_JX297813	46801	46900	15.0374	14.4173	12.3496	14.5591	14.5592	14.9756	15.3001
Uncultured_dictyo_chloroplast_MN275232	46901	47000	0	7.82566	0	7.75768	6.92982	0	0	P_calceolata_chloroplast_JX297813	46901	47000	15.0217	14.4485	0	14.5543	14.6758	14.9423	15.2302
Uncultured_dictyo_chloroplast_MN275232	47001	47100	9.17176	0	0	8.34042	7.86487	0	0	P_calceolata_chloroplast_JX297813	47001	47100	14.9655	14.3978	11.7775	14.5947	14.4179	14.7959	15.2359
Uncultured_dictyo_chloroplast_MN275232	47101	47200	10.1536	9.11003	10.0109	9.29387	9.10804	9.85485	0	P_calceolata_chloroplast_JX297813	47101	47200	14.9224	14.3656	12.4601	14.5171	14.1889	14.6765	15.2241
Uncultured_dictyo_chloroplast_MN275232	47201	47300	10.3064	9.55057	10.7864	8.98092	9.58504	9.86306	0	P_calceolata_chloroplast_JX297813	47201	47300	14.841	14.3118	13.0685	14.2829	14.1931	14.5538	15.0598
Uncultured_dictyo_chloroplast_MN275232	47301	47400	10.5957	9.06591	11.5391	10.4116	10.1366	10.3747	0	P_calceolata_chloroplast_JX297813	47301	47400	13.7737	13.3628	11.574	13.2659	13.065	13.5829	14.3583
Uncultured_dictyo_chloroplast_MN275232	47401	47500	9.83204	8.83755	11.341	10.0277	10.0046	10.6125	0	P_calceolata_chloroplast_JX297813	47401	47500	13.0982	12.6286	12.1294	12.9428	12.5577	12.7029	14.0745
Uncultured_dictyo_chloroplast_MN275232	47501	47600	9.389	10.1844	11.5799	8.63505	10.2114	10.6556	0	P_calceolata_chloroplast_JX297813	47501	47600	14.3542	13.5074	13.0839	13.9178	14.1204	13.6589	14.5624
Uncultured_dictyo_chloroplast_MN275232	47601	47700	9.0855	10.762	11.4606	9.80493	10.4626	11.9142	0	P_calceolata_chloroplast_JX297813	47601	47700	14.6855	13.8532	13.796	14.3114	14.4963	14.1461	14.9088
Uncultured_dictyo_chloroplast_MN275232	47701	47800	8.03391	10.5924	11.1007	10.2871	10.1799	12.1539	0	P_calceolata_chloroplast_JX297813	47701	47800	15.0401	14.3528	13.6637	14.5606	14.8656	14.2858	14.8838
Uncultured_dictyo_chloroplast_MN275232	47801	47900	9.74467	9.5135	11.392	9.62431	10.347	10.2798	0	P_calceolata_chloroplast_JX297813	47801	47900	15.5241	15.0214	14.2192	15.1838	15.0798	15.1187	15.2884
Uncultured_dictyo_chloroplast_MN275232	47901	48000	10.3879	8.89632	11.5443	9.03578	10.4452	9.04866	0	P_calceolata_chloroplast_JX297813	47901	48000	15.5709	14.9347	14.0915	15.1122	14.9974	14.9683	15.21
Uncultured_dictyo_chloroplast_MN275232	48001	48100	9.94413	7.8407	10.6894	8.97392	9.43292	9.04866	0	P_calceolata_chloroplast_JX297813	48001	48100	14.566	14.2237	13.9513	14.1965	14.1973	14.9008	14.4793
Uncultured_dictyo_chloroplast_MN275232	48101	48200	8.36209	0	9.69495	7.99766	8.4318	6.73759	0	P_calceolata_chloroplast_JX297813	48101	48200	12.1468	13.0273	12.1588	12.3055	12.1504	14.0869	13.193
Uncultured_dictyo_chloroplast_MN275232	48201	48300	9.389	0	11.0288	6.85864	9.27006	8.65359	0	P_calceolata_chloroplast_JX297813	48201	48300	11.627	12.6007	11.9046	12.1803	12.3111	13.9412	12.9335
Uncultured_dictyo_chloroplast_MN275232	48301	48400	8.14043	0	11.249	0	9.53609	10.6318	0	P_calceolata_chloroplast_JX297813	48301	48400	9.89413	10.8255	11.552	10.7881	11.2878	12.3908	11.9851
Uncultured_dictyo_chloroplast_MN275232	48401	48500	0	0	9.98075	8.59907	8.75118	10.1847	0	P_calceolata_chloroplast_JX297813	48401	48500	11.9246	12.7979	0	12.0878	12.5478	13.8551	13.0479
Uncultured_dictyo_chloroplast_MN275232	48501	48600	0	7.7951	9.84072	9.03578	9.26646	7.41058	0	P_calceolata_chloroplast_JX297813	48501	48600	12.6699	13.5456	0	12.771	12.9063	14.6603	13.6468
Uncultured_dictyo_chloroplast_MN275232	48601	48700	8.55419	9.82467	11.3834	9.4383	10.4329	10.522	0	P_calceolata_chloroplast_JX297813	48601	48700	12.7817	13.536	0	12.925	12.3609	14.6218	13.6795
Uncultured_dictyo_chloroplast_MN275232	48701	48800	9.389	10.894	11.0652	10.6848	10.4206	11.835	0	P_calceolata_chloroplast_JX297813	48701	48800	12.4213	13.1948	0	12.7088	11.9244	14.7715	13.9267
Uncultured_dictyo_chloroplast_MN275232	48801	48900	8.36209	9.79022	10.1119	9.2069	8.81658	10.1977	0	P_calceolata_chloroplast_JX297813	48801	48900	10.6097	12.0272	10.6175	11.5989	9.63918	14.0996	13.14
Uncultured_dictyo_chloroplast_MN275232	48901	49000	0	0	7.53341	0	5.70704	0	0	P_calceolata_chloroplast_JX297813	48901	49000	9.48566	10.7377	11.8871	10.6899	0	12.9085	12.2433
Uncultured_dictyo_chloroplast_MN275232	49001	49100	0	0	0	0	6.18455	0	0	P_calceolata_chloroplast_JX297813	49001	49100	9.87313	11.2477	0	10.6744	0	13.0638	12.593
Uncultured_dictyo_chloroplast_MN275232	49101	49200	7.21219	5.73619	0	0	6.84234	0	0	P_calceolata_chloroplast_JX297813	49101	49200	11.8338	13.0577	0	12.6984	10.5485	14.5044	13.5781
Uncultured_dictyo_chloroplast_MN275232	49201	49300	9.389	7.89934	0	7.44959	7.66083	6.73759	0	P_calceolata_chloroplast_JX297813	49201	49300	12.2017	13.3561	11.3877	12.977	11.6564	14.6399	13.7128
Uncultured_dictyo_chloroplast_MN275232	49301	49400	7.55802	5.73619	0	7.60279	8.25193	8.88087	0	P_calceolata_chloroplast_JX297813	49301	49400	11.9392	13.1557	11.6171	12.8552	11.3798	14.4458	13.5218
Uncultured_dictyo_chloroplast_MN275232	49401	49500	9.0495	8.72046	7.49121	0	8.94662	7.8677	0	P_calceolata_chloroplast_JX297813	49401	49500	11.5485	12.5109	0	12.2749	10.8246	13.9028	13.1057
Uncultured_dictyo_chloroplast_MN275232	49501	49600	10.2677	9.11003	7.99261	6.91825	9.37732	10.0473	0	P_calceolata_chloroplast_JX297813	49501	49600	10.0237	10.8063	0	10.4405	10.0661	12.7037	12.2854
Uncultured_dictyo_chloroplast_MN275232	49601	49700	10.8206	8.67922	9.06364	9.0756	9.5637	10.2171	0	P_calceolata_chloroplast_JX297813	49601	49700	10.1036	10.0496	0	8.93931	0	12.0154	12.0732
Uncultured_dictyo_chloroplast_MN275232	49701	49800	10.8206	9.35493	9.14074	9.96896	10.0395	10.5168	0	P_calceolata_chloroplast_JX297813	49701	49800	8.68284	8.73969	0	7.8148	0	10.1117	12.1981
Uncultured_dictyo_chloroplast_MN275232	49801	49900	7.21219	7.99656	9.53277	8.9239	9.34472	9.10514	0	P_calceolata_chloroplast_JX297813	49801	49900	11.2774	12.3515	0	12.0211	9.80337	13.4105	12.8785
Uncultured_dictyo_chloroplast_MN275232	49901	50000	9.389	7.4077	9.02718	0	8.54498	5.03183	0	P_calceolata_chloroplast_JX297813	49901	50000	12.2374	13.4396	0	13.1724	10.2724	14.7573	13.7025
Uncultured_dictyo_chloroplast_MN275232	50001	50100	7.39544	7.56087	9.06364	0	8.69521	7.16704	0	P_calceolata_chloroplast_JX297813	50001	50100	12.3923	13.6044	0	13.2362	12.206	14.8887	13.881
Uncultured_dictyo_chloroplast_MN275232	50101	50200	0	8.48229	8.21636	6.69785	8.36386	10.6744	0	P_calceolata_chloroplast_JX297813	50101	50200	12.8035	13.885	0	13.4554	12.7221	14.9099	14.0801
Uncultured_dictyo_chloroplast_MN275232	50201	50300	0	9.63926	9.06364	9.83618	9.32871	11.2668	0	P_calceolata_chloroplast_JX297813	50201	50300	12.705	14.018	12.4483	13.6824	12.1591	14.8209	14.0486
Uncultured_dictyo_chloroplast_MN275232	50301	50400	5.10739	9.39623	9.51182	9.68992	9.88388	11.5189	0	P_calceolata_chloroplast_JX297813	50301	50400	12.8334	14.2653	13.144	13.7947	13.6879	14.9468	14.3668
Uncultured_dictyo_chloroplast_MN275232	50401	50500	9.389	8.68756	10.0258	9.66403	9.18117	8.81467	0	P_calceolata_chloroplast_JX297813	50401	50500	13.0184	14.2718	12.6993	13.5572	13.8334	15.1559	14.7358
Uncultured_dictyo_chloroplast_MN275232	50501	50600	9.37452	7.89934	9.59885	8.44546	9.11605	0	0	P_calceolata_chloroplast_JX297813	50501	50600	12.4433	13.9023	12.5294	13.4881	13.8088	14.9729	14.3372
Uncultured_dictyo_chloroplast_MN275232	50601	50700	10.0298	5.91736	10.0405	8.71286	9.33788	9.87934	0	P_calceolata_chloroplast_JX297813	50601	50700	12.3791	13.5934	8.99142	13.3918	14.1963	15.1739	14.4772
Uncultured_dictyo_chloroplast_MN275232	50701	50800	10.236	2.52481	10.1598	0	9.66916	9.98846	0	P_calceolata_chloroplast_JX297813	50701	50800	12.4072	13.6363	10.9561	13.1736	13.6954	15.1045	14.3786
Uncultured_dictyo_chloroplast_MN275232	50801	50900	9.98282	8.50135	9.88214	8.90191	9.86657	9.86306	0	P_calceolata_chloroplast_JX297813	50801	50900	12.2115	13.636	13.0607	13.3131	13.7366	14.9908	14.1436
Uncultured_dictyo_chloroplast_MN275232	50901	51000	9.10317	8.63677	8.66856	9.79304	9.64812	10.0473	0	P_calceolata_chloroplast_JX297813	50901	51000	11.7928	13.4558	13.1875	13.0886	11.5481	14.7407	13.7481
Uncultured_dictyo_chloroplast_MN275232	51001	51100	0	9.85462	9.16779	9.24814	9.75977	10.3221	0	P_calceolata_chloroplast_JX297813	51001	51100	11.7709	13.3302	13.1587	13.1984	12.3071	14.2836	13.3924
Uncultured_dictyo_chloroplast_MN275232	51101	51200	0	9.67746	9.77188	3.06071	9.64166	9.67063	0	P_calceolata_chloroplast_JX297813	51101	51200	12.0953	13.2575	11.1445	13.204	12.5211	14.1897	13.4041
Uncultured_dictyo_chloroplast_MN275232	51201	51300	0	9.53215	8.39864	0	9.9474	10.0473	0	P_calceolata_chloroplast_JX297813	51201	51300	12.1096	13.4051	13.7092	13.3328	11.3113	14.2819	13.4655
Uncultured_dictyo_chloroplast_MN275232	51301	51400	0	9.86936	7.15516	0	9.86181	9.54356	0	P_calceolata_chloroplast_JX297813	51301	51400	11.8756	13.6523	13.4776	13.2674	10.5747	14.7671	13.7678
Uncultured_dictyo_chloroplast_MN275232	51401	51500	0	8.44341	8.87958	0	9.1067	8.33728	0	P_calceolata_chloroplast_JX297813	51401	51500	12.0556	13.791	11.1445	13.2406	12.7014	14.8945	13.9457
Uncultured_dictyo_chloroplast_MN275232	51501	51600	0	8.83004	9.37345	5.03664	9.84663	9.59377	0	P_calceolata_chloroplast_JX297813	51501	51600	12.2242	13.6733	12.4363	13.1715	12.8212	14.7497	13.8363
Uncultured_dictyo_chloroplast_MN275232	51601	51700	0	9.41142	8.58073	7.9413	9.70148	10.0473	0	P_calceolata_chloroplast_JX297813	51601	51700	12.0611	13.3004	12.1877	12.9917	13.1172	14.4848	13.5277
Uncultured_dictyo_chloroplast_MN275232	51701	51800	0	9.0204	9.07797	8.81833	9.89169	7.65717	0	P_calceolata_chloroplast_JX297813	51701	51800	12.4625	13.9437	10.4371	13.5271	12.875	14.9558	14.3853
Uncultured_dictyo_chloroplast_MN275232	51801	51900	0	8.33074	9.32622	7.9413	9.54106	8.53525	0	P_calceolata_chloroplast_JX297813	51801	51900	12.4508	13.9047	0	13.564	12.3032	14.6887	14.5254
Uncultured_dictyo_chloroplast_MN275232	51901	52000	8.62928	8.78409	9.44706	6.62815	8.97039	8.72741	0	P_calceolata_chloroplast_JX297813	51901	52000	11.6854	13.258	0	13.0181	9.97065	14.5541	13.5459
Uncultured_dictyo_chloroplast_MN275232	52001	52100	10.3064	8.89632	10.2289	7.50896	9.2263	0	0	P_calceolata_chloroplast_JX297813	52001	52100	11.4859	13.0069	0	12.8008	10.5083	14.5902	13.4252
Uncultured_dictyo_chloroplast_MN275232	52101	52200	8.50186	9.1708	10.5344	9.26545	9.70768	7.45472	0	P_calceolata_chloroplast_JX297813	52101	52200	11.8191	13.4275	0	12.8901	10.4243	14.7615	13.9008
Uncultured_dictyo_chloroplast_MN275232	52201	52300	8.67726	9.83222	10.3009	9.13962	10.1671	9.78741	0	P_calceolata_chloroplast_JX297813	52201	52300	10.9167	12.6025	0	12.0345	8.86994	14.1125	13.2636
Uncultured_dictyo_chloroplast_MN275232	52301	52400	9.389	9.96512	9.69029	8.67879	10.0993	9.04866	0	P_calceolata_chloroplast_JX297813	52301	52400	9.15687	10.7098	0	10.458	10.2235	13.7449	13.0757
Uncultured_dictyo_chloroplast_MN275232	52401	52500	5.76968	9.01378	9.69959	8.42505	7.75965	8.57579	0	P_calceolata_chloroplast_JX297813	52401	52500	9.80546	11.8313	10.2852	11.1939	10.5218	14.2525	13.3681
Uncultured_dictyo_chloroplast_MN275232	52501	52600	9.91441	11.083	11.0902	10.0841	11.0161	10.7995	0	P_calceolata_chloroplast_JX297813	52501	52600	11.4971	13.0734	12.8869	12.1297	10.4243	14.3091	13.5144
Uncultured_dictyo_chloroplast_MN275232	52601	52700	12.1506	13.1013	12.9675	12.0839	12.8498	12.6585	0	P_calceolata_chloroplast_JX297813	52601	52700	11.9195	13.183	12.5955	12.3923	10.746	13.7763	13.1019
Uncultured_dictyo_chloroplast_MN275232	52701	52800	12.3036	12.8233	12.9728	11.9984	12.9281	12.4617	0	P_calceolata_chloroplast_JX297813	52701	52800	11.4632	12.4914	10.8154	12.0297	10.4528	13.1893	12.6966
Uncultured_dictyo_chloroplast_MN275232	52801	52900	12.6665	12.863	12.8058	12.019	13.1786	12.9882	0	P_calceolata_chloroplast_JX297813	52801	52900	9.95161	10.6906	0	10.339	6.38175	12.0661	11.9529
Uncultured_dictyo_chloroplast_MN275232	52901	53000	12.668	12.5035	12.1083	11.606	12.9298	12.8442	0	P_calceolata_chloroplast_JX297813	52901	53000	10.6681	11.8256	0	11.595	10.857	12.4682	12.2289
Uncultured_dictyo_chloroplast_MN275232	53001	53100	6.92484	6.90538	6.52035	6.82788	7.95699	8.31351	0	P_calceolata_chloroplast_JX297813	53001	53100	11.5124	12.7428	0	12.6562	11.8831	13.3418	12.8449
Uncultured_dictyo_chloroplast_MN275232	53101	53200	9.72198	10.1056	9.15433	9.33819	10.1607	12.019	0	P_calceolata_chloroplast_JX297813	53101	53200	12.1682	13.3557	0	13.3715	12.4126	14.2373	13.7263
Uncultured_dictyo_chloroplast_MN275232	53201	53300	11.4124	11.2013	10.5448	10.4922	11.5146	13.4976	0	P_calceolata_chloroplast_JX297813	53201	53300	11.0623	12.8119	0	12.649	11.5078	13.7077	13.1919
Uncultured_dictyo_chloroplast_MN275232	53301	53400	10.9964	10.9832	10.8608	10.4971	11.6242	13.6394	0	P_calceolata_chloroplast_JX297813	53301	53400	9.35922	10.8421	0	10.7707	7.95514	11.694	12.02
Uncultured_dictyo_chloroplast_MN275232	53401	53500	10.7495	10.8464	11.326	10.071	11.3662	13.6292	0	P_calceolata_chloroplast_JX297813	53401	53500	11.3036	12.5876	0	12.1576	10.7575	13.3321	13.0976
Uncultured_dictyo_chloroplast_MN275232	53501	53600	10.1872	10.6167	10.6683	10.3775	11.0946	13.0133	0	P_calceolata_chloroplast_JX297813	53501	53600	12.4526	13.9399	0	13.0401	12.7367	14.7482	14.31
Uncultured_dictyo_chloroplast_MN275232	53601	53700	7.50584	8.46298	9.40221	8.22713	9.27245	8.72741	0	P_calceolata_chloroplast_JX297813	53601	53700	11.6676	13.2082	0	12.3281	11.9794	13.8303	13.7593
Uncultured_dictyo_chloroplast_MN275232	53701	53800	0	0	9.06364	0	7.80332	0	0	P_calceolata_chloroplast_JX297813	53701	53800	9.88104	11.1113	0	10.2723	0	12.9364	12.6383
Uncultured_dictyo_chloroplast_MN275232	53801	53900	0	5.67036	8.15009	7.25524	7.84892	0	0	P_calceolata_chloroplast_JX297813	53801	53900	10.1621	10.5315	0	9.6559	0	12.8733	12.3782
Uncultured_dictyo_chloroplast_MN275232	53901	54000	0	7.89934	7.33295	0	7.21993	0	0	P_calceolata_chloroplast_JX297813	53901	54000	9.79991	10.9967	10.6999	10.4965	0	11.9296	11.4239
Uncultured_dictyo_chloroplast_MN275232	54001	54100	0	10.1272	10.7994	10.4322	11.0036	13.5185	0	P_calceolata_chloroplast_JX297813	54001	54100	11.2415	12.2347	12.1733	12.0957	10.2235	12.9268	12.3161
Uncultured_dictyo_chloroplast_MN275232	54101	54200	9.10317	10.1242	11.2942	10.5848	11.6025	13.7961	0	P_calceolata_chloroplast_JX297813	54101	54200	11.6196	12.3141	12.1733	12.2949	11.4238	13.3476	12.5075
Uncultured_dictyo_chloroplast_MN275232	54201	54300	9.389	10.4304	10.346	9.9041	11.6917	13.4057	0	P_calceolata_chloroplast_JX297813	54201	54300	12.0666	13.0709	12.5294	12.6639	11.2878	14.3813	13.2156
Uncultured_dictyo_chloroplast_MN275232	54301	54400	9.89426	10.7461	11.1007	10.1937	11.8356	13.1293	0	P_calceolata_chloroplast_JX297813	54301	54400	12.1598	13.2746	13.1732	12.8446	11.3946	14.6466	13.4151
Uncultured_dictyo_chloroplast_MN275232	54401	54500	10.252	10.4672	10.7217	10.7333	11.5961	12.5342	0	P_calceolata_chloroplast_JX297813	54401	54500	11.756	12.9701	8.53306	12.4639	12.622	13.9179	12.9205
Uncultured_dictyo_chloroplast_MN275232	54501	54600	11.0291	10.726	10.4679	10.9944	11.1996	12.3301	0	P_calceolata_chloroplast_JX297813	54501	54600	12.1119	12.9437	0	12.806	12.9817	13.353	12.6473
Uncultured_dictyo_chloroplast_MN275232	54601	54700	11.5921	11.1419	11.1575	11.4252	11.4916	13.3315	0	P_calceolata_chloroplast_JX297813	54601	54700	12.6313	13.564	0	13.0626	12.7992	15.0145	13.8191
Uncultured_dictyo_chloroplast_MN275232	54701	54800	11.0475	11.2752	11.2772	11.3062	11.553	13.6766	0	P_calceolata_chloroplast_JX297813	54701	54800	12.295	13.3841	11.1736	12.679	11.9244	14.5877	13.6536
Uncultured_dictyo_chloroplast_MN275232	54801	54900	0	10.5678	10.4976	10.6588	11.5436	12.8981	0	P_calceolata_chloroplast_JX297813	54801	54900	12.2962	13.6193	12.1733	13.1545	12.5312	14.9319	14.0848
Uncultured_dictyo_chloroplast_MN275232	54901	55000	0	11.0478	10.7057	9.76895	11.9206	13.4863	0	P_calceolata_chloroplast_JX297813	54901	55000	11.936	13.2661	12.1733	12.933	13.0084	14.31	13.8385
Uncultured_dictyo_chloroplast_MN275232	55001	55100	9.3302	10.5519	10.7399	6.66342	11.5264	12.3595	0	P_calceolata_chloroplast_JX297813	55001	55100	9.85316	11.4205	11.6995	10.9825	10.4946	12.2449	12.5932
Uncultured_dictyo_chloroplast_MN275232	55101	55200	8.50186	10.6932	10.9781	8.77867	10.9887	11.6096	0	P_calceolata_chloroplast_JX297813	55101	55200	11.3457	12.5286	14.1731	12.2192	11.8459	13.7302	13.1394
Uncultured_dictyo_chloroplast_MN275232	55201	55300	6.84308	10.8029	11.3395	10.1321	10.9956	11.4082	0	P_calceolata_chloroplast_JX297813	55201	55300	11.9873	13.1352	13.4058	12.7043	11.7398	14.2675	13.3455
Uncultured_dictyo_chloroplast_MN275232	55301	55400	10.4023	12.0122	11.5456	10.5093	11.7409	12.7565	0	P_calceolata_chloroplast_JX297813	55301	55400	12.3105	13.5542	12.1733	12.9928	12.445	14.8051	13.7542
Uncultured_dictyo_chloroplast_MN275232	55401	55500	10.2599	12.3484	11.5248	10.9962	11.9041	12.9588	0	P_calceolata_chloroplast_JX297813	55401	55500	12.1835	13.3628	12.1733	12.8498	12.9191	14.3868	13.5581
Uncultured_dictyo_chloroplast_MN275232	55501	55600	9.75589	12.2525	11.5799	10.9015	12.1198	12.6142	0	P_calceolata_chloroplast_JX297813	55501	55600	11.8779	13.2909	10.5745	12.8374	12.8484	14.182	13.306
Uncultured_dictyo_chloroplast_MN275232	55601	55700	8.74635	10.8777	10.2512	9.10796	11.1224	11.6047	0	P_calceolata_chloroplast_JX297813	55601	55700	11.1214	12.93	0	12.2938	11.9547	13.6454	12.7567
Uncultured_dictyo_chloroplast_MN275232	55701	55800	0	9.22912	9.78067	7.9413	9.84583	10.431	0	P_calceolata_chloroplast_JX297813	55701	55800	11.1883	12.6935	0	12.3667	9.80337	13.1158	12.4535
Uncultured_dictyo_chloroplast_MN275232	55801	55900	0	9.83222	10.9236	6.91825	10.1054	9.87934	0	P_calceolata_chloroplast_JX297813	55801	55900	10.9584	12.3463	0	12.2265	11.5414	12.6094	12.0841
Uncultured_dictyo_chloroplast_MN275232	55901	56000	0	9.20026	9.77188	0	9.9429	10.3101	0	P_calceolata_chloroplast_JX297813	55901	56000	10.5711	11.6668	0	11.9383	11.8132	12.1097	12.0198
Uncultured_dictyo_chloroplast_MN275232	56001	56100	8.99375	8.14934	8.97454	7.05733	10.3989	10.7158	0	P_calceolata_chloroplast_JX297813	56001	56100	10.2163	11.3075	0	11.6885	10.6005	11.9022	11.8523
Uncultured_dictyo_chloroplast_MN275232	56101	56200	8.95535	7.46706	9.58888	9.61082	11.095	11.0927	0	P_calceolata_chloroplast_JX297813	56101	56200	10.3666	11.5074	10.9222	11.7974	10.7802	11.8282	11.6096
Uncultured_dictyo_chloroplast_MN275232	56201	56300	0	9.2518	10.8915	10.725	11.3416	12.0354	0	P_calceolata_chloroplast_JX297813	56201	56300	10.5817	11.7458	12.1733	11.7403	10.4243	12.0685	11.5953
Uncultured_dictyo_chloroplast_MN275232	56301	56400	5.58081	9.37573	11.1251	10.5523	11.0635	11.447	0	P_calceolata_chloroplast_JX297813	56301	56400	9.85048	11.1065	11.5957	10.9526	7.69326	11.7207	11.7018
Uncultured_dictyo_chloroplast_MN275232	56401	56500	9.389	7.99656	11.6135	10.5238	11.282	11.4847	0	P_calceolata_chloroplast_JX297813	56401	56500	9.50286	10.9222	12.1733	10.3853	0	11.5434	11.7136
Uncultured_dictyo_chloroplast_MN275232	56501	56600	8.17426	8.93888	11.4971	10.465	11.0179	10.2298	0	P_calceolata_chloroplast_JX297813	56501	56600	9.23509	11.4302	11.3371	10.9577	8.64099	12.9981	12.3059
Uncultured_dictyo_chloroplast_MN275232	56601	56700	0	9.78634	11.2772	9.893	10.4584	9.70758	0	P_calceolata_chloroplast_JX297813	56601	56700	11.1792	12.6659	0	12.4816	10.4243	13.5034	12.8035
Uncultured_dictyo_chloroplast_MN275232	56701	56800	0	7.66595	9.98836	7.36642	9.09728	8.31351	0	P_calceolata_chloroplast_JX297813	56701	56800	11.2982	12.6091	0	12.6958	11.9794	13.1794	12.5923
Uncultured_dictyo_chloroplast_MN275232	56801	56900	0	0	4.48308	8.02503	8.45726	8.65359	0	P_calceolata_chloroplast_JX297813	56801	56900	11.8956	13.1254	0	12.9514	12.3188	13.632	12.9155
Uncultured_dictyo_chloroplast_MN275232	56901	57000	0	9.23482	8.06633	9.64651	9.57344	9.79602	0	P_calceolata_chloroplast_JX297813	56901	57000	12.1487	13.4924	0	13.1763	12.6469	14.3981	13.5235
Uncultured_dictyo_chloroplast_MN275232	57001	57100	0	9.75493	8.6106	8.88707	10.3345	10.4746	0	P_calceolata_chloroplast_JX297813	57001	57100	12.3048	13.9332	11.9389	13.4361	13.6108	14.8469	14.4363
Uncultured_dictyo_chloroplast_MN275232	57101	57200	0	9.26301	9.6477	8.67879	10.5386	10.9612	0	P_calceolata_chloroplast_JX297813	57101	57200	12.2169	13.695	12.1733	13.1721	13.1889	14.9472	14.3197
Uncultured_dictyo_chloroplast_MN275232	57201	57300	0	10.042	9.81101	9.12071	10.4168	10.6697	0	P_calceolata_chloroplast_JX297813	57201	57300	12.2471	13.4317	12.8148	12.6404	12.6805	14.9694	14.3716
Uncultured_dictyo_chloroplast_MN275232	57301	57400	0	10.6932	10.1531	9.46354	9.89945	11.411	0	P_calceolata_chloroplast_JX297813	57301	57400	11.743	13.0561	12.2574	12.3497	12.8829	14.9127	14.2686
Uncultured_dictyo_chloroplast_MN275232	57401	57500	0	8.82248	9.82806	8.91661	9.47196	10.4088	0	P_calceolata_chloroplast_JX297813	57401	57500	9.75326	11.9204	0	11.2056	12.0605	14.4725	13.2614
Uncultured_dictyo_chloroplast_MN275232	57501	57600	0	9.87668	10.2448	8.96688	9.76233	10.8165	0	P_calceolata_chloroplast_JX297813	57501	57600	11.0092	12.3371	11.9389	11.6412	12.1933	14.4368	13.2619
Uncultured_dictyo_chloroplast_MN275232	57601	57700	0	9.40132	10.3039	8.93837	9.5311	10.3339	0	P_calceolata_chloroplast_JX297813	57601	57700	11.7266	12.9643	12.913	12.5741	12.8776	14.585	13.5903
Uncultured_dictyo_chloroplast_MN275232	57701	57800	0	8.0363	10.1014	8.90928	10.0597	10.1781	0	P_calceolata_chloroplast_JX297813	57701	57800	12.1996	13.4868	11.6589	13.3098	13.2834	14.7679	13.9857
Uncultured_dictyo_chloroplast_MN275232	57801	57900	0	9.32849	10.7399	8.87208	10.2909	10.4144	0	P_calceolata_chloroplast_JX297813	57801	57900	11.98	13.4885	12.7485	13.2116	13.2121	14.6144	13.8419
Uncultured_dictyo_chloroplast_MN275232	57901	58000	0	9.65211	10.7466	8.27351	9.69168	9.90343	0	P_calceolata_chloroplast_JX297813	57901	58000	11.9192	13.3729	13.0685	12.9126	12.6805	13.9493	13.2717
Uncultured_dictyo_chloroplast_MN275232	58001	58100	0	9.12239	10.5214	7.99766	9.78261	10.3101	0	P_calceolata_chloroplast_JX297813	58001	58100	11.7931	13.0692	13.0529	12.6914	11.1199	13.3919	12.8906
Uncultured_dictyo_chloroplast_MN275232	58101	58200	0	9.07865	8.92784	7.15967	9.48852	10.8333	0	P_calceolata_chloroplast_JX297813	58101	58200	11.8943	12.5764	0	12.5926	10.4243	13.2622	12.81
Uncultured_dictyo_chloroplast_MN275232	58201	58300	0	10.6512	9.23326	0	9.3413	9.77005	0	P_calceolata_chloroplast_JX297813	58201	58300	11.541	12.4579	0	12.3801	9.1742	13.1729	12.6713
Uncultured_dictyo_chloroplast_MN275232	58301	58400	6.45991	10.7561	10.0873	7.83705	9.23859	10.1107	0	P_calceolata_chloroplast_JX297813	58301	58400	12.2109	13.6448	0	13.1723	8.59049	14.985	14.0094
Uncultured_dictyo_chloroplast_MN275232	58401	58500	9.389	9.29066	9.2959	7.05733	8.68626	9.04866	0	P_calceolata_chloroplast_JX297813	58401	58500	12.2312	13.7729	6.54469	13.188	12.2143	14.5573	14.0229
Uncultured_dictyo_chloroplast_MN275232	58501	58600	7.95826	9.35493	8.06633	0	6.96575	5.4358	0	P_calceolata_chloroplast_JX297813	58501	58600	11.8992	13.63	12.1733	13.0309	13.0856	14.356	13.6605
Uncultured_dictyo_chloroplast_MN275232	58601	58700	9.389	9.93741	8.31643	7.69088	6.76968	8.69097	0	P_calceolata_chloroplast_JX297813	58601	58700	11.6707	13.348	12.3874	12.7319	12.6469	14.2121	13.391
Uncultured_dictyo_chloroplast_MN275232	58701	58800	8.39115	9.61322	9.4959	7.56599	9.05343	9.35847	0	P_calceolata_chloroplast_JX297813	58701	58800	12.0975	13.5009	13.1732	13.1114	12.7796	14.1575	13.5204
Uncultured_dictyo_chloroplast_MN275232	58801	58900	0	10.2534	9.79808	9.71954	9.51402	9.01957	0	P_calceolata_chloroplast_JX297813	58801	58900	11.8392	13.3033	12.4242	12.9389	11.8935	14.0301	13.3666
Uncultured_dictyo_chloroplast_MN275232	58901	59000	0	10.4002	10.0405	10.1663	9.30787	8.63453	0	P_calceolata_chloroplast_JX297813	58901	59000	11.5731	13.0409	0	12.8771	12.0512	13.6973	13.0028
Uncultured_dictyo_chloroplast_MN275232	59001	59100	0	9.5867	9.57379	8.60815	9.98946	8.63453	0	P_calceolata_chloroplast_JX297813	59001	59100	12.2332	13.6474	9.61846	13.4843	13.0788	14.5695	13.793
Uncultured_dictyo_chloroplast_MN275232	59101	59200	8.44757	8.22006	9.93819	8.66145	10.0632	7.53914	0	P_calceolata_chloroplast_JX297813	59101	59200	12.0904	13.5394	12.1733	13.2871	12.7221	14.5926	13.9225
Uncultured_dictyo_chloroplast_MN275232	59201	59300	9.68726	0	9.47439	4.52553	9.22135	9.37004	0	P_calceolata_chloroplast_JX297813	59201	59300	11.9338	13.2623	9.53111	12.7989	12.3111	14.2169	13.699
Uncultured_dictyo_chloroplast_MN275232	59301	59400	9.51315	7.89934	9.14074	0	9.89324	10.2612	0	P_calceolata_chloroplast_JX297813	59301	59400	12.06	13.3783	11.2846	12.9719	12.0835	14.1049	13.6517
Uncultured_dictyo_chloroplast_MN275232	59401	59500	10.3879	10.1272	10.0184	6.592	10.7121	11.9338	0	P_calceolata_chloroplast_JX297813	59401	59500	12.2148	13.4552	12.964	13.1008	12.2795	14.0046	13.6543
Uncultured_dictyo_chloroplast_MN275232	59501	59600	8.20731	10.7521	10.5754	7.9413	10.8725	12.4938	0	P_calceolata_chloroplast_JX297813	59501	59600	11.9763	13.3238	12.4952	12.9421	12.0789	13.8589	13.5238
Uncultured_dictyo_chloroplast_MN275232	59601	59700	9.18841	11.7958	10.9394	9.10796	11.7161	12.7174	0	P_calceolata_chloroplast_JX297813	59601	59700	11.9227	13.07	13.1732	12.8732	11.5547	13.9861	13.6155
Uncultured_dictyo_chloroplast_MN275232	59701	59800	9.389	11.9649	11.2363	10.3907	11.6877	12.444	0	P_calceolata_chloroplast_JX297813	59701	59800	10.638	11.6195	11.4123	11.6126	0	13.4273	13.5909
Uncultured_dictyo_chloroplast_MN275232	59801	59900	8.39115	11.7347	11.505	10.81	11.6301	12.915	0	P_calceolata_chloroplast_JX297813	59801	59900	5.64352	8.3423	0	8.42451	0	11.4898	12.7023
Uncultured_dictyo_chloroplast_MN275232	59901	60000	8.0703	11.5353	11.2315	9.78905	11.3462	12.8483	0	P_calceolata_chloroplast_JX297813	59901	60000	8.1702	10.2195	0	10.0017	0	11.2253	12.6542
Uncultured_dictyo_chloroplast_MN275232	60001	60100	9.389	10.8277	11.5103	8.93837	10.8559	12.6069	0	P_calceolata_chloroplast_JX297813	60001	60100	9.11052	10.8958	11.5069	10.8052	0	12.6168	12.6972
Uncultured_dictyo_chloroplast_MN275232	60101	60200	9.12062	10.4599	11.5724	8.97392	10.9668	13.1596	0	P_calceolata_chloroplast_JX297813	60101	60200	11.0928	12.8673	13.7581	12.1075	0	14.9018	14.117
Uncultured_dictyo_chloroplast_MN275232	60201	60300	8.81229	10.2393	10.76	9.36522	10.7525	12.547	0	P_calceolata_chloroplast_JX297813	60201	60300	11.1555	12.7171	13.0839	12.1691	0	14.3788	13.7222
Uncultured_dictyo_chloroplast_MN275232	60301	60400	7.33691	9.71468	10.9236	9.61082	10.9103	11.6169	0	P_calceolata_chloroplast_JX297813	60301	60400	10.1707	12.0791	11.9218	11.7337	0	13.7013	12.9159
Uncultured_dictyo_chloroplast_MN275232	60401	60500	8.85464	10.0581	11.0214	7.63867	10.9668	11.3998	0	P_calceolata_chloroplast_JX297813	60401	60500	9.21018	11.426	0	11.2921	0	13.1431	12.957
Uncultured_dictyo_chloroplast_MN275232	60501	60600	0	10.6167	10.9453	6.88875	10.9221	11.0027	0	P_calceolata_chloroplast_JX297813	60501	60600	10.6574	12.5182	0	11.7767	11.7966	14.2303	13.6509
Uncultured_dictyo_chloroplast_MN275232	60601	60700	0	11.0298	9.59885	9.49324	10.6394	11.2575	0	P_calceolata_chloroplast_JX297813	60601	60700	11.4837	12.9019	0	12.6797	12.5278	14.0944	13.4924
Uncultured_dictyo_chloroplast_MN275232	60701	60800	0	10.9661	9.74968	10.1846	11.1267	12.3967	0	P_calceolata_chloroplast_JX297813	60701	60800	11.7252	12.7848	0	12.8404	12.6653	13.441	13.0087
Uncultured_dictyo_chloroplast_MN275232	60801	60900	0	10.1636	10.1292	10.1067	11.0193	12.4164	0	P_calceolata_chloroplast_JX297813	60801	60900	11.6657	12.8478	12.9044	12.9064	12.5412	13.2158	12.9144
Uncultured_dictyo_chloroplast_MN275232	60901	61000	0	10.0322	10.6299	9.80493	11.2074	11.7379	0	P_calceolata_chloroplast_JX297813	60901	61000	11.6941	13.0837	13.1143	13.081	11.5872	13.0292	12.8121
Uncultured_dictyo_chloroplast_MN275232	61001	61100	0	10.8814	11.314	10.1067	11.3771	12.5069	0	P_calceolata_chloroplast_JX297813	61001	61100	12.1133	13.8576	13.7772	13.4512	12.9319	14.6573	14.0728
Uncultured_dictyo_chloroplast_MN275232	61101	61200	0	11.1388	11.2442	11.0404	11.2791	12.415	0	P_calceolata_chloroplast_JX297813	61101	61200	12.2621	14.0908	14.3204	13.6138	13.1172	14.713	14.4444
Uncultured_dictyo_chloroplast_MN275232	61201	61300	0	10.8067	11.2426	10.9788	10.7755	10.8207	0	P_calceolata_chloroplast_JX297813	61201	61300	11.854	13.5511	13.6942	13.3117	11.5481	14.0423	13.8962
Uncultured_dictyo_chloroplast_MN275232	61301	61400	0	10.0678	10.0731	10.097	9.98071	10.6222	0	P_calceolata_chloroplast_JX297813	61301	61400	12.52	14.0375	13.59	13.4537	11.4238	14.6625	14.2211
Uncultured_dictyo_chloroplast_MN275232	61401	61500	0	7.54259	10.1084	9.79304	10.1326	11.5498	0	P_calceolata_chloroplast_JX297813	61401	61500	12.3824	13.9329	13.8691	13.6085	10.4669	14.5163	14.0965
Uncultured_dictyo_chloroplast_MN275232	61501	61600	0	8.67083	9.7894	9.71535	9.91867	11.6241	0	P_calceolata_chloroplast_JX297813	61501	61600	12.5351	14.3136	13.9386	13.6621	11.4238	14.6504	14.7313
Uncultured_dictyo_chloroplast_MN275232	61601	61700	0	10.2164	9.86158	9.28257	10.0769	10.453	0	P_calceolata_chloroplast_JX297813	61601	61700	10.7079	12.5879	11.5296	11.6317	10.0287	12.8065	12.9579
Uncultured_dictyo_chloroplast_MN275232	61701	61800	0	10.2393	9.26492	8.31846	10.4683	12.0061	0	P_calceolata_chloroplast_JX297813	61701	61800	11.3703	10.2993	11.3111	9.87857	11.6927	9.95649	9.55296
Uncultured_dictyo_chloroplast_MN275232	61801	61900	0	10.1272	10.2543	7.9413	10.7708	13.1479	0	P_calceolata_chloroplast_JX297813	61801	61900	12.7608	11.7202	12.1733	11.5661	12.7454	11.4735	11.3781
Uncultured_dictyo_chloroplast_MN275232	61901	62000	7.60838	10.3721	11.1842	7.38767	10.8285	13.0461	0	P_calceolata_chloroplast_JX297813	61901	62000	11.3115	10.4776	10.7779	10.3468	11.6064	10.2366	10.2122
Uncultured_dictyo_chloroplast_MN275232	62001	62100	9.389	9.05949	10.9838	8.17919	9.65914	10.0545	0	P_calceolata_chloroplast_JX297813	62001	62100	6.44202	6.8144	0	8.00495	0	7.48702	7.13991
Uncultured_dictyo_chloroplast_MN275232	62101	62200	9.34512	9.78245	11.1147	10.0243	9.97851	8.76295	0	P_calceolata_chloroplast_JX297813	62101	62200	4.49096	7.80002	0	8.53556	0	8.04771	6.65155
Uncultured_dictyo_chloroplast_MN275232	62201	62300	10.3879	10.8832	11.8332	10.1002	10.7362	11.3125	0	P_calceolata_chloroplast_JX297813	62201	62300	10.4742	10.7325	0	10.6713	11.644	10.7598	13.8598
Uncultured_dictyo_chloroplast_MN275232	62301	62400	8.0703	10.9764	11.3528	8.84929	10.7461	12.1132	0	P_calceolata_chloroplast_JX297813	62301	62400	12.1641	12.276	8.11932	12.2139	13.3264	12.107	15.2045
Uncultured_dictyo_chloroplast_MN275232	62401	62500	0	10.284	9.77188	8.78669	10.347	11.2036	0	P_calceolata_chloroplast_JX297813	62401	62500	13.4433	13.4906	14.0251	13.5019	14.0946	12.6808	14.8763
Uncultured_dictyo_chloroplast_MN275232	62501	62600	0	9.72282	9.89028	9.49813	9.9623	10.292	0	P_calceolata_chloroplast_JX297813	62501	62600	14.4748	14.307	14.5179	14.473	14.5956	13.3935	14.8694
Uncultured_dictyo_chloroplast_MN275232	62601	62700	0	9.21187	9.63806	8.0519	9.11338	9.77876	0	P_calceolata_chloroplast_JX297813	62601	62700	13.507	13.3723	13.5791	13.6598	13.6328	12.5918	14.3169
Uncultured_dictyo_chloroplast_MN275232	62701	62800	0	7.9278	8.60071	0	6.32947	0	0	P_calceolata_chloroplast_JX297813	62701	62800	15.5105	15.2455	15.5763	15.43	15.0154	14.3712	15.3101
Uncultured_dictyo_chloroplast_MN275232	62801	62900	0	4.763	9.09215	0	9.3102	7.21915	0	P_calceolata_chloroplast_JX297813	62801	62900	16.1606	15.9636	15.9845	16.2397	15.9797	14.9392	15.3325
Uncultured_dictyo_chloroplast_MN275232	62901	63000	0	0	9.76747	7.92686	10.0472	10.3457	0	P_calceolata_chloroplast_JX297813	62901	63000	16.3507	16.0511	16.1549	16.4678	16.2582	14.8967	15.3317
Uncultured_dictyo_chloroplast_MN275232	63001	63100	8.65347	9.03355	8.15009	9.08863	10.0831	10.4799	0	P_calceolata_chloroplast_JX297813	63001	63100	16.0368	15.6918	15.5022	16.26	15.5443	14.8443	15.3108
Uncultured_dictyo_chloroplast_MN275232	63101	63200	10.9725	9.8912	10.2224	9.77703	10.6231	9.18592	0	P_calceolata_chloroplast_JX297813	63101	63200	15.9903	15.6858	15.3252	16.2442	15.6867	15.1212	15.4214
Uncultured_dictyo_chloroplast_MN275232	63201	63300	13.2881	12.179	13.0857	12.1129	13.1083	10.8123	0	P_calceolata_chloroplast_JX297813	63201	63300	16.4531	16.2848	16.5285	16.663	16.1827	15.0379	15.4
Uncultured_dictyo_chloroplast_MN275232	63301	63400	14.1535	13.3545	13.8596	13.1778	13.9516	12.952	0	P_calceolata_chloroplast_JX297813	63301	63400	16.7061	16.5248	16.7807	16.725	16.5141	14.9349	15.3431
Uncultured_dictyo_chloroplast_MN275232	63401	63500	14.1834	13.4611	13.9746	13.3973	13.9765	13.0316	0	P_calceolata_chloroplast_JX297813	63401	63500	16.7156	16.4376	16.7233	16.7435	16.4807	14.846	15.2875
Uncultured_dictyo_chloroplast_MN275232	63501	63600	14.4309	13.5938	14.1217	13.4707	14.3068	14.0537	0	P_calceolata_chloroplast_JX297813	63501	63600	16.6716	16.2642	16.3163	16.6894	15.9692	14.8804	15.3123
Uncultured_dictyo_chloroplast_MN275232	63601	63700	14.1354	13.1591	13.674	13.0784	14.1002	13.9129	0	P_calceolata_chloroplast_JX297813	63601	63700	16.4115	15.8817	16.3114	16.4282	15.5665	14.9148	15.2878
Uncultured_dictyo_chloroplast_MN275232	63701	63800	13.9525	13.6357	14.195	13.3064	14.4812	14.2175	0	P_calceolata_chloroplast_JX297813	63701	63800	16.4876	15.9567	16.1038	16.4388	16.1176	14.9233	15.2945
Uncultured_dictyo_chloroplast_MN275232	63801	63900	14.4833	14.3293	14.4026	13.6212	14.9105	14.1892	0	P_calceolata_chloroplast_JX297813	63801	63900	16.2484	15.794	15.8443	16.2306	16.2579	14.8108	15.2977
Uncultured_dictyo_chloroplast_MN275232	63901	64000	14.4008	13.9102	14.2363	13.5837	14.6901	13.4797	0	P_calceolata_chloroplast_JX297813	63901	64000	15.9324	15.5055	15.4376	15.8403	15.6401	14.621	14.9786
Uncultured_dictyo_chloroplast_MN275232	64001	64100	14.4269	13.5596	14.3015	13.5005	14.511	13.6916	0	P_calceolata_chloroplast_JX297813	64001	64100	15.0473	14.4733	13.8421	15.1778	14.4242	13.1597	14.615
Uncultured_dictyo_chloroplast_MN275232	64101	64200	14.3308	13.3568	14.0905	13.7462	14.4935	13.8352	0	P_calceolata_chloroplast_JX297813	64101	64200	13.1019	12.3799	11.574	13.2824	12.3758	10.957	14.0795
Uncultured_dictyo_chloroplast_MN275232	64201	64300	14.386	13.7326	14.2453	13.9249	14.5286	13.5957	0	P_calceolata_chloroplast_JX297813	64201	64300	15.2689	14.6063	14.9021	15.2249	14.751	13.1457	14.6903
Uncultured_dictyo_chloroplast_MN275232	64301	64400	14.4457	14.1285	14.5549	13.7833	14.7256	13.7718	0	P_calceolata_chloroplast_JX297813	64301	64400	16.054	15.4249	15.4658	16.0464	15.5351	14.0523	15.013
Uncultured_dictyo_chloroplast_MN275232	64401	64500	14.0469	13.7212	14.1685	13.7061	14.4432	13.5205	0	P_calceolata_chloroplast_JX297813	64401	64500	15.5552	14.9829	14.643	15.8458	15.2818	13.831	14.7571
Uncultured_dictyo_chloroplast_MN275232	64501	64600	14.274	13.6663	14.3351	13.8778	14.4939	13.1546	0	P_calceolata_chloroplast_JX297813	64501	64600	14.6735	14.1677	12.7773	14.9976	14.6506	13.1185	14.6439
Uncultured_dictyo_chloroplast_MN275232	64601	64700	14.6962	13.9981	14.4533	14.0732	14.5791	13.7309	0	P_calceolata_chloroplast_JX297813	64601	64700	14.8991	14.3771	13.1732	14.9299	15.0556	13.3042	14.7975
Uncultured_dictyo_chloroplast_MN275232	64701	64800	14.7235	14.2857	14.5058	13.9201	14.6748	14.428	0	P_calceolata_chloroplast_JX297813	64701	64800	12.7665	12.2593	10.6999	12.7369	13.0275	11.1595	12.5199
Uncultured_dictyo_chloroplast_MN275232	64801	64900	14.0571	13.7935	14.0014	13.0479	14.2626	13.8718	0	P_calceolata_chloroplast_JX297813	64801	64900	10.7879	10.8068	12.0531	10.3452	10.19	11.5441	11.8695
Uncultured_dictyo_chloroplast_MN275232	64901	65000	13.6973	13.6863	13.826	13.5151	14.1401	13.8415	0	P_calceolata_chloroplast_JX297813	64901	65000	10.9186	10.8167	11.7963	10.7167	9.56266	11.9272	12.1129
Uncultured_dictyo_chloroplast_MN275232	65001	65100	13.8325	13.6295	14.2401	13.8299	14.4575	13.8121	0	P_calceolata_chloroplast_JX297813	65001	65100	10.5146	10.2358	0	10.2067	10.3654	11.9402	11.98
Uncultured_dictyo_chloroplast_MN275232	65101	65200	14.0434	14.0891	14.6445	14.278	14.878	14.0786	0	P_calceolata_chloroplast_JX297813	65101	65200	9.38169	10.482	0	9.90002	10.4243	12.1808	11.8991
Uncultured_dictyo_chloroplast_MN275232	65201	65300	14.065	14.084	14.5605	14.2904	14.7249	14.0519	0	P_calceolata_chloroplast_JX297813	65201	65300	9.66437	10.3802	0	9.55405	6.12218	12.1899	11.5785
Uncultured_dictyo_chloroplast_MN275232	65301	65400	12.523	12.5385	12.8309	12.842	13.1538	13.0452	0	P_calceolata_chloroplast_JX297813	65301	65400	10.3741	10.588	0	10.3303	0	12.1744	11.7223
Uncultured_dictyo_chloroplast_MN275232	65401	65500	7.91889	9.43143	10.0478	8.91661	9.31137	11.2638	0	P_calceolata_chloroplast_JX297813	65401	65500	10.5019	10.6223	0	9.97165	0	12.555	12.12
Uncultured_dictyo_chloroplast_MN275232	65501	65600	11.123	11.789	12.43	11.712	11.822	13.3352	0	P_calceolata_chloroplast_JX297813	65501	65600	9.37983	9.82683	0	9.68337	0	12.1762	11.9557
Uncultured_dictyo_chloroplast_MN275232	65601	65700	10.3661	12.2068	12.4747	11.6583	12.1914	14.7544	0	P_calceolata_chloroplast_JX297813	65601	65700	8.97664	9.65661	0	9.88826	0	11.4643	11.4977
Uncultured_dictyo_chloroplast_MN275232	65701	65800	10.5253	11.7195	12.1013	10.6826	11.8436	14.5178	0	P_calceolata_chloroplast_JX297813	65701	65800	9.2896	9.23334	0	10.2067	0	10.7707	11.1554
Uncultured_dictyo_chloroplast_MN275232	65801	65900	10.4583	11.7367	12.2931	10.4799	11.8642	13.1737	0	P_calceolata_chloroplast_JX297813	65801	65900	9.7257	9.56685	0	10.1316	9.30523	10.7389	10.9577
Uncultured_dictyo_chloroplast_MN275232	65901	66000	10.4375	11.556	12.266	10.7942	11.8612	13.1918	0	P_calceolata_chloroplast_JX297813	65901	66000	9.45242	9.775	0	10.1198	10.4243	10.4875	10.622
Uncultured_dictyo_chloroplast_MN275232	66001	66100	10.291	11.2245	12.0729	10.7018	11.8323	13.6092	0	P_calceolata_chloroplast_JX297813	66001	66100	10.0189	9.93887	0	9.63941	9.84704	10.2466	10.521
Uncultured_dictyo_chloroplast_MN275232	66101	66200	10.3951	11.3637	11.6451	10.6976	11.8956	14.0146	0	P_calceolata_chloroplast_JX297813	66101	66200	9.70356	9.19289	0	9.32747	10.173	9.90828	10.145
Uncultured_dictyo_chloroplast_MN275232	66201	66300	9.96361	11.01	11.9193	10.9469	11.8902	13.6882	0	P_calceolata_chloroplast_JX297813	66201	66300	8.53357	8.74176	0	9.48619	0	9.37465	9.53844
Uncultured_dictyo_chloroplast_MN275232	66301	66400	10.244	11.4149	12.147	10.5546	11.7655	13.6406	0	P_calceolata_chloroplast_JX297813	66301	66400	8.97417	9.57969	0	10.1496	0	10.7538	10.6472
Uncultured_dictyo_chloroplast_MN275232	66401	66500	9.389	11.1251	11.5326	10.3425	11.4816	13.5969	0	P_calceolata_chloroplast_JX297813	66401	66500	10.2277	10.4601	0	10.8417	10.9895	11.6638	11.6502
Uncultured_dictyo_chloroplast_MN275232	66501	66600	6.3458	10.9983	10.4294	9.41262	11.0653	13.1191	0	P_calceolata_chloroplast_JX297813	66501	66600	12.582	12.3583	0	12.8895	13.8762	13.062	13.2556
Uncultured_dictyo_chloroplast_MN275232	66601	66700	9.37452	11.3715	11.6061	10.4449	11.2835	13.1621	0	P_calceolata_chloroplast_JX297813	66601	66700	12.4577	12.4726	0	12.7155	13.8252	13.1196	13.3226
Uncultured_dictyo_chloroplast_MN275232	66701	66800	9.4455	11.4618	12.2159	11.6918	11.8068	13.3513	0	P_calceolata_chloroplast_JX297813	66701	66800	12.6445	12.5718	11.9218	12.8932	12.6314	12.6191	13.1099
Uncultured_dictyo_chloroplast_MN275232	66801	66900	10.4787	11.5108	12.1897	10.7457	11.7902	13.7542	0	P_calceolata_chloroplast_JX297813	66801	66900	12.2734	12.4609	12.1733	12.6949	12.8185	12.371	12.8792
Uncultured_dictyo_chloroplast_MN275232	66901	67000	8.27123	11.4812	12.022	10.7498	11.4092	13.5652	0	P_calceolata_chloroplast_JX297813	66901	67000	10.0968	10.432	11.1445	10.9256	12.0605	11.2538	11.5427
Uncultured_dictyo_chloroplast_MN275232	67001	67100	0	10.0289	11.2331	10.2176	10.8329	13.0188	0	P_calceolata_chloroplast_JX297813	67001	67100	8.61489	9.36186	0	10.1379	8.1767	10.0081	10.3447
Uncultured_dictyo_chloroplast_MN275232	67101	67200	7.50584	10.6123	11.3587	9.98299	10.5764	13.0631	0	P_calceolata_chloroplast_JX297813	67101	67200	5.73947	7.98335	0	9.50451	0	8.50463	9.20249
Uncultured_dictyo_chloroplast_MN275232	67201	67300	9.389	9.85832	10.2192	9.98299	10.1665	12.2635	0	P_calceolata_chloroplast_JX297813	67201	67300	10.2298	9.87686	0	10.5299	9.1395	10.6946	10.5432
Uncultured_dictyo_chloroplast_MN275232	67301	67400	7.27589	8.8891	10.6588	8.12962	10.3978	11.2229	0	P_calceolata_chloroplast_JX297813	67301	67400	12.6401	11.9066	0	12.5749	12.0086	12.9969	12.4756
Uncultured_dictyo_chloroplast_MN275232	67401	67500	0	9.98218	11.1147	8.73789	10.4362	12.2696	0	P_calceolata_chloroplast_JX297813	67401	67500	12.2666	11.384	0	12.054	11.2146	12.5837	12.3007
Uncultured_dictyo_chloroplast_MN275232	67501	67600	9.29987	10.4865	10.6201	10.2871	10.8121	12.2896	0	P_calceolata_chloroplast_JX297813	67501	67600	11.2608	11.1407	0	11.2618	9.97065	12.2505	11.8442
Uncultured_dictyo_chloroplast_MN275232	67601	67700	9.37452	11.0331	11.6258	10.5616	11.1923	12.1455	0	P_calceolata_chloroplast_JX297813	67601	67700	12.3514	12.5067	0	12.4987	12.4307	14.301	13.395
Uncultured_dictyo_chloroplast_MN275232	67701	67800	8.87535	11.0591	11.7529	10.7842	11.0573	11.5396	0	P_calceolata_chloroplast_JX297813	67701	67800	12.4059	12.4775	0	12.3864	12.6895	14.0081	13.1804
Uncultured_dictyo_chloroplast_MN275232	67801	67900	9.62746	10.7816	11.4386	10.4449	10.7327	12.3896	0	P_calceolata_chloroplast_JX297813	67801	67900	12.4846	12.603	13.0607	12.6137	12.2514	14.2664	13.4528
Uncultured_dictyo_chloroplast_MN275232	67901	68000	10.244	11.6063	10.957	10.2087	10.9482	13.8462	0	P_calceolata_chloroplast_JX297813	67901	68000	12.2206	12.3773	13.1732	12.4968	11.7282	14.0234	13.2568
Uncultured_dictyo_chloroplast_MN275232	68001	68100	10.3879	10.9764	11.2663	10.5452	11.0293	13.5608	0	P_calceolata_chloroplast_JX297813	68001	68100	11.0687	11.4802	12.3496	11.2129	11.4523	13.0227	12.508
Uncultured_dictyo_chloroplast_MN275232	68101	68200	9.86348	10.6808	11.754	10.3534	11.0011	12.7298	0	P_calceolata_chloroplast_JX297813	68101	68200	9.06957	8.28929	0	7.79204	9.27357	11.4241	11.6575
Uncultured_dictyo_chloroplast_MN275232	68201	68300	9.389	10.4002	11.6427	9.28257	10.3961	12.0354	0	P_calceolata_chloroplast_JX297813	68201	68300	8.51335	7.68375	0	8.00098	0	10.7803	11.2449
Uncultured_dictyo_chloroplast_MN275232	68301	68400	9.23724	10.1755	10.3868	9.45852	10.3021	11.5318	0	P_calceolata_chloroplast_JX297813	68301	68400	10.0343	9.34829	0	9.88073	8.10656	11.228	11.2242
Uncultured_dictyo_chloroplast_MN275232	68401	68500	0	10.1516	10.5292	10.2842	10.4798	11.8619	0	P_calceolata_chloroplast_JX297813	68401	68500	11.8177	11.4671	0	12.0192	11.1894	12.6384	12.2179
Uncultured_dictyo_chloroplast_MN275232	68501	68600	9.92439	10.561	10.5448	9.56493	10.2349	11.5006	0	P_calceolata_chloroplast_JX297813	68501	68600	12.2148	11.9259	11.6171	12.3322	11.8935	13.0216	12.5688
Uncultured_dictyo_chloroplast_MN275232	68601	68700	8.81229	10.6597	10.1292	5.90088	10.0458	10.5168	0	P_calceolata_chloroplast_JX297813	68601	68700	12.2325	12.2896	13.1732	12.4723	11.6807	13.4479	12.9703
Uncultured_dictyo_chloroplast_MN275232	68701	68800	0	11.6824	11.5209	7.40861	11.1027	12.8483	0	P_calceolata_chloroplast_JX297813	68701	68800	11.7762	11.8767	11.4604	12.0655	11.402	13.2512	12.6876
Uncultured_dictyo_chloroplast_MN275232	68801	68900	0	11.7417	11.6749	8.72125	11.2127	13.2555	0	P_calceolata_chloroplast_JX297813	68801	68900	11.5551	11.1185	0	11.4733	11.1979	12.5359	11.9888
Uncultured_dictyo_chloroplast_MN275232	68901	69000	0	11.3255	11.0325	8.52431	10.5899	12.2987	0	P_calceolata_chloroplast_JX297813	68901	69000	10.719	9.56568	0	10.2049	11.3422	10.8976	11.8223
Uncultured_dictyo_chloroplast_MN275232	69001	69100	0	9.9339	9.3081	7.13476	9.17734	11.4138	0	P_calceolata_chloroplast_JX297813	69001	69100	2.40524	3.52066	0	6.32101	0	4.53654	11.139
Uncultured_dictyo_chloroplast_MN275232	69101	69200	0	10.7521	10.5779	7.9413	9.17607	10.4638	0	P_calceolata_chloroplast_JX297813	69101	69200	0	0	0	0	0	0	2.02822
Uncultured_dictyo_chloroplast_MN275232	69201	69300	0	10.9332	11.038	5.41329	10.552	11.612	0	P_calceolata_chloroplast_JX297813	69201	69300	8.67679	8.94485	0	9.75808	10.1205	11.1109	9.37322
Uncultured_dictyo_chloroplast_MN275232	69301	69400	8.67726	10.6724	11.0884	7.9556	11.1343	11.9817	0	P_calceolata_chloroplast_JX297813	69301	69400	10.2973	11.1649	0	11.5728	11.4238	13.1532	11.4451
Uncultured_dictyo_chloroplast_MN275232	69401	69500	8.50186	10.801	11.6037	8.58993	11.231	12.2081	0	P_calceolata_chloroplast_JX297813	69401	69500	9.96035	11.0976	0	11.3622	11.0089	13.2663	11.4619
Uncultured_dictyo_chloroplast_MN275232	69501	69600	0	10.6829	10.5829	8.03853	10.5346	12.0208	0	P_calceolata_chloroplast_JX297813	69501	69600	10.0449	11.0927	0	11.4205	11.4165	13.6554	11.7439
Uncultured_dictyo_chloroplast_MN275232	69601	69700	7.33691	9.72687	10.1931	7.9413	10.1503	12.2463	0	P_calceolata_chloroplast_JX297813	69601	69700	10.5121	11.3015	0	10.9861	11.3498	14.131	12.0904
Uncultured_dictyo_chloroplast_MN275232	69701	69800	9.389	9.62195	10.6347	9.08863	10.252	11.0787	0	P_calceolata_chloroplast_JX297813	69701	69800	10.7445	11.9477	0	11.2639	11.2557	14.5404	12.4499
Uncultured_dictyo_chloroplast_MN275232	69801	69900	7.00222	11.02	11.027	9.82454	10.8394	11.978	0	P_calceolata_chloroplast_JX297813	69801	69900	10.6129	11.9716	0	11.2929	10.0845	14.6203	12.5743
Uncultured_dictyo_chloroplast_MN275232	69901	70000	0	10.7836	11.249	9.75267	10.65	12.4038	0	P_calceolata_chloroplast_JX297813	69901	70000	10.9935	11.751	0	10.8642	10.3952	14.1154	12.2774
Uncultured_dictyo_chloroplast_MN275232	70001	70100	8.97468	10.2365	10.4922	10.455	10.4005	11.1101	0	P_calceolata_chloroplast_JX297813	70001	70100	10.6922	11.2817	0	10.4507	10.8887	13.8226	12.0543
Uncultured_dictyo_chloroplast_MN275232	70101	70200	9.23724	9.59115	9.30201	10.1508	9.96822	9.82993	0	P_calceolata_chloroplast_JX297813	70101	70200	10.2815	11.0054	12.1294	9.73321	9.78103	13.5232	11.8439
Uncultured_dictyo_chloroplast_MN275232	70201	70300	9.87381	9.34441	10.9838	9.57423	9.5291	9.96576	0	P_calceolata_chloroplast_JX297813	70201	70300	9.91996	10.6391	12.2019	9.26106	0	12.9984	11.4586
Uncultured_dictyo_chloroplast_MN275232	70301	70400	9.66363	9.78245	11.6135	9.15208	9.56468	10.3975	0	P_calceolata_chloroplast_JX297813	70301	70400	8.31739	9.12922	8.99142	7.7359	0	11.7657	10.9214
Uncultured_dictyo_chloroplast_MN275232	70401	70500	2.94384	9.76285	11.2379	8.6439	9.53609	10.5879	0	P_calceolata_chloroplast_JX297813	70401	70500	9.77889	10.1663	0	8.65642	10.7689	13.8386	12.1219
Uncultured_dictyo_chloroplast_MN275232	70501	70600	10.1193	9.38602	11.1251	9.98299	10.5515	12.2987	0	P_calceolata_chloroplast_JX297813	70501	70600	10.4881	10.8546	0	9.97469	11.0655	13.4456	11.7057
Uncultured_dictyo_chloroplast_MN275232	70601	70700	9.20487	9.5088	10.6274	9.96543	10.36	12.5355	0	P_calceolata_chloroplast_JX297813	70601	70700	10.6427	10.69	0	10.2084	11.6502	11.4715	10.2425
Uncultured_dictyo_chloroplast_MN275232	70701	70800	9.0855	8.67922	9.50653	9.33272	9.84503	12.1166	0	P_calceolata_chloroplast_JX297813	70701	70800	10.6365	10.3581	0	9.69936	10.6991	10.9148	9.75401
Uncultured_dictyo_chloroplast_MN275232	70801	70900	8.85464	10.6101	11.1925	9.20091	10.6375	12.3449	0	P_calceolata_chloroplast_JX297813	70801	70900	9.8876	9.20499	0	7.93187	0	10.0765	8.66998
Uncultured_dictyo_chloroplast_MN275232	70901	71000	0	11.457	12.1325	10.0611	11.0303	12.974	0	P_calceolata_chloroplast_JX297813	70901	71000	7.28263	6.95719	0	6.56609	0	8.00264	7.10311
Uncultured_dictyo_chloroplast_MN275232	71001	71100	0	11.5548	12.2463	9.52714	10.9675	12.5921	0	P_calceolata_chloroplast_JX297813	71001	71100	8.65235	9.16218	0	8.96599	0	9.2891	8.05256
Uncultured_dictyo_chloroplast_MN275232	71101	71200	0	10.2135	11.8109	9.23647	10.6637	12.0409	0	P_calceolata_chloroplast_JX297813	71101	71200	8.8507	9.51067	0	8.98418	0	9.4797	8.97253
Uncultured_dictyo_chloroplast_MN275232	71201	71300	0	9.42146	11.1743	10.46	10.252	11.4579	0	P_calceolata_chloroplast_JX297813	71201	71300	7.56391	9.02042	0	7.75956	0	7.79937	8.84514
Uncultured_dictyo_chloroplast_MN275232	71301	71400	0	9.77855	10.8016	10.3534	9.66643	11.4633	0	P_calceolata_chloroplast_JX297813	71301	71400	7.10488	8.12384	0	5.48233	0	5.49003	8.33826
Uncultured_dictyo_chloroplast_MN275232	71401	71500	0	10.1272	9.87805	10.3588	9.80427	10.7561	0	P_calceolata_chloroplast_JX297813	71401	71500	9.43998	9.89565	10.2852	8.25178	10.5747	9.05854	11.7284
Uncultured_dictyo_chloroplast_MN275232	71501	71600	0	9.27413	10.313	9.63323	9.68091	10.2235	0	P_calceolata_chloroplast_JX297813	71501	71600	10.342	11.3225	12.0373	10.3785	12.2018	10.5149	12.8867
Uncultured_dictyo_chloroplast_MN275232	71601	71700	9.29987	10.8557	10.8166	9.84772	11.0604	12.2	0	P_calceolata_chloroplast_JX297813	71601	71700	12.5708	13.1163	12.2019	12.571	13.1589	12.0321	13.9436
Uncultured_dictyo_chloroplast_MN275232	71701	71800	8.55419	10.3113	10.3868	8.74614	10.6417	11.5111	0	P_calceolata_chloroplast_JX297813	71701	71800	12.9373	13.7232	13.0292	13.2308	13.4572	12.7223	14.4952
Uncultured_dictyo_chloroplast_MN275232	71801	71900	9.22114	10.1516	9.2959	7.96976	9.86577	10.4144	0	P_calceolata_chloroplast_JX297813	71801	71900	12.6447	13.8474	13.9887	13.0868	13.4955	13.2458	14.7252
Uncultured_dictyo_chloroplast_MN275232	71901	72000	8.67726	10.7361	8.95914	8.58993	9.76742	10.6222	0	P_calceolata_chloroplast_JX297813	71901	72000	12.9153	13.779	14.0567	13.0698	13.3456	13.3569	14.7197
Uncultured_dictyo_chloroplast_MN275232	72001	72100	9.40333	10.3327	9.32021	7.91228	9.04085	9.58387	0	P_calceolata_chloroplast_JX297813	72001	72100	13.0207	13.7701	13.8285	13.0629	13.336	12.9856	14.4846
Uncultured_dictyo_chloroplast_MN275232	72101	72200	10.3514	9.53678	9.04187	8.93837	9.47196	10.5978	0	P_calceolata_chloroplast_JX297813	72101	72200	13.0737	14.0094	14.3653	13.1089	13.6954	13.4734	14.864
Uncultured_dictyo_chloroplast_MN275232	72201	72300	9.74467	10.3849	9.6477	10.4898	10.8598	12.1837	0	P_calceolata_chloroplast_JX297813	72201	72300	13.2242	14.4766	14.6377	13.3053	13.7907	14.4875	15.1469
Uncultured_dictyo_chloroplast_MN275232	72301	72400	9.7105	9.8018	9.23326	9.39699	10.7918	12.5697	0	P_calceolata_chloroplast_JX297813	72301	72400	13.0294	14.3946	14.8735	13.2339	13.492	14.6122	15.1775
Uncultured_dictyo_chloroplast_MN275232	72401	72500	10.3064	9.60002	10.4625	9.00861	10.8463	12.915	0	P_calceolata_chloroplast_JX297813	72401	72500	12.4726	13.8613	14.421	12.8918	13.3532	13.8399	15.059
Uncultured_dictyo_chloroplast_MN275232	72501	72600	10.3879	10.1395	10.7688	9.66838	10.5623	12.3301	0	P_calceolata_chloroplast_JX297813	72501	72600	12.1161	13.6639	14.8668	12.9592	13.3887	13.3355	14.553
Uncultured_dictyo_chloroplast_MN275232	72601	72700	9.01257	10.3274	11.2647	10.27	10.6782	12.1506	0	P_calceolata_chloroplast_JX297813	72601	72700	12.8197	14.1323	15.4599	13.3265	13.6234	13.4971	14.8726
Uncultured_dictyo_chloroplast_MN275232	72701	72800	9.25315	10.0223	11.2202	10.2235	10.6287	11.5874	0	P_calceolata_chloroplast_JX297813	72701	72800	13.1141	14.5294	14.6193	13.6768	14.0946	14.4255	15.0997
Uncultured_dictyo_chloroplast_MN275232	72801	72900	11.0011	9.22339	10.9628	10.8885	10.6926	11.7905	0	P_calceolata_chloroplast_JX297813	72801	72900	13.1488	14.6247	14.041	13.853	14.0059	14.815	15.2923
Uncultured_dictyo_chloroplast_MN275232	72901	73000	11.1012	9.08498	10.9511	10.4898	10.9056	12.8739	0	P_calceolata_chloroplast_JX297813	72901	73000	13.0575	14.413	14.8624	13.6565	13.3129	14.2593	15.2193
Uncultured_dictyo_chloroplast_MN275232	73001	73100	8.72369	9.86936	10.9276	10.2235	10.9014	13.3016	0	P_calceolata_chloroplast_JX297813	73001	73100	12.6822	14.0411	14.8053	13.3477	12.7992	13.9529	15.1558
Uncultured_dictyo_chloroplast_MN275232	73101	73200	0	9.41645	10.3665	8.68739	10.0296	12.6889	0	P_calceolata_chloroplast_JX297813	73101	73200	12.1054	13.3254	14.3171	12.4436	12.4343	12.9485	14.544
Uncultured_dictyo_chloroplast_MN275232	73201	73300	9.26889	10.5947	10.5422	9.59721	10.4901	11.928	0	P_calceolata_chloroplast_JX297813	73201	73300	11.9772	13.1	12.7961	12.2683	12.8457	12.4161	14.0198
Uncultured_dictyo_chloroplast_MN275232	73301	73400	10.5768	10.894	11.0398	10.5825	10.7839	11.784	0	P_calceolata_chloroplast_JX297813	73301	73400	12.3698	13.5008	14.5292	12.7144	12.8075	12.7824	14.3496
Uncultured_dictyo_chloroplast_MN275232	73401	73500	10.3366	10.9279	11.3776	10.571	10.7348	11.9063	0	P_calceolata_chloroplast_JX297813	73401	73500	12.3473	13.4347	14.4149	12.7091	13.21	12.6594	14.4634
Uncultured_dictyo_chloroplast_MN275232	73501	73600	9.67549	9.8912	11.5875	10.5499	10.9924	10.9497	0	P_calceolata_chloroplast_JX297813	73501	73600	12.6447	13.4889	13.6167	12.3866	13.6203	13.5523	15.1403
Uncultured_dictyo_chloroplast_MN275232	73601	73700	8.91591	9.29066	10.8895	9.87054	10.8175	11.9836	0	P_calceolata_chloroplast_JX297813	73601	73700	12.0354	13.1454	12.1733	12.0454	13.2853	13.1948	14.6854
Uncultured_dictyo_chloroplast_MN275232	73701	73800	9.29987	10.8483	11.6246	8.84929	11.1716	13.4996	0	P_calceolata_chloroplast_JX297813	73701	73800	12.1557	13.0856	11.8871	12.1236	12.0835	12.9171	14.4403
Uncultured_dictyo_chloroplast_MN275232	73801	73900	0	10.273	11.1726	9.0425	10.6854	12.4136	0	P_calceolata_chloroplast_JX297813	73801	73900	12.6645	13.6381	12.6379	12.5146	12.6561	13.1828	14.5387
Uncultured_dictyo_chloroplast_MN275232	73901	74000	0	10.7159	10.3009	8.11695	10.3989	11.4524	0	P_calceolata_chloroplast_JX297813	73901	74000	12.6914	13.7177	12.4121	12.5185	13.2553	13.2711	14.4719
Uncultured_dictyo_chloroplast_MN275232	74001	74100	0	10.8686	10.6029	3.43186	10.4947	12.0553	0	P_calceolata_chloroplast_JX297813	74001	74100	13.7213	15.0988	13.5236	13.2584	13.859	15.0443	15.2591
Uncultured_dictyo_chloroplast_MN275232	74101	74200	0	10.6057	10.8752	5.14041	10.1748	11.866	0	P_calceolata_chloroplast_JX297813	74101	74200	13.7778	15.0806	13.4776	13.5111	14.2653	14.9215	15.3067
Uncultured_dictyo_chloroplast_MN275232	74201	74300	0	11.051	11.5248	9.55088	10.9293	12.4938	0	P_calceolata_chloroplast_JX297813	74201	74300	13.5218	14.7745	12.1877	13.4366	13.9889	14.9463	15.2745
Uncultured_dictyo_chloroplast_MN275232	74301	74400	0	10.8704	11.1268	9.85917	10.8434	13.0515	0	P_calceolata_chloroplast_JX297813	74301	74400	13.0691	14.3058	13.3685	12.8539	14.1931	14.1961	14.8114
Uncultured_dictyo_chloroplast_MN275232	74401	74500	0	10.8538	10.0944	10.0378	10.7108	12.8327	0	P_calceolata_chloroplast_JX297813	74401	74500	12.4362	13.7619	13.8999	12.4859	13.828	13.5126	14.5944
Uncultured_dictyo_chloroplast_MN275232	74501	74600	0	10.5358	10.9472	10.7436	9.72088	12.3272	0	P_calceolata_chloroplast_JX297813	74501	74600	12.6771	13.7478	12.0993	12.3659	13.0251	13.4381	14.7027
Uncultured_dictyo_chloroplast_MN275232	74601	74700	9.37452	10.5519	11.7167	11.4582	10.996	13.7761	0	P_calceolata_chloroplast_JX297813	74601	74700	13.1961	13.9768	13.6739	13.2178	13.6698	13.5958	14.7526
Uncultured_dictyo_chloroplast_MN275232	74701	74800	8.97468	10.4204	11.099	11.0082	11.0179	13.3293	0	P_calceolata_chloroplast_JX297813	74701	74800	13.2873	14.1415	12.3368	13.4324	13.7977	13.2969	14.5111
Uncultured_dictyo_chloroplast_MN275232	74801	74900	0	10.2019	10.2543	10.8904	10.9485	12.786	0	P_calceolata_chloroplast_JX297813	74801	74900	13.2074	14.2476	12.7093	13.4351	13.3226	13.5351	14.7473
Uncultured_dictyo_chloroplast_MN275232	74901	75000	0	10.6491	10.3782	9.34906	10.6394	11.5111	0	P_calceolata_chloroplast_JX297813	74901	75000	13.3985	14.6402	13.9846	13.5174	13.5836	14.0637	15.0676
Uncultured_dictyo_chloroplast_MN275232	75001	75100	0	10.9102	10.5029	10.0841	10.8248	11.9358	0	P_calceolata_chloroplast_JX297813	75001	75100	13.2962	14.667	13.6942	13.6735	13.5344	13.9386	14.8876
Uncultured_dictyo_chloroplast_MN275232	75101	75200	0	11.5002	10.4734	10.6783	11.3482	12.7015	0	P_calceolata_chloroplast_JX297813	75101	75200	13.0747	14.5405	14.2741	13.7229	14.1664	13.4861	14.8914
Uncultured_dictyo_chloroplast_MN275232	75201	75300	0	11.401	10.2886	9.99688	11.7351	13.481	0	P_calceolata_chloroplast_JX297813	75201	75300	13.8015	14.9428	14.3716	14.1961	14.3822	13.9446	15.1347
Uncultured_dictyo_chloroplast_MN275232	75301	75400	7.00222	11.0542	10.9157	9.28257	11.3462	12.7719	0	P_calceolata_chloroplast_JX297813	75301	75400	13.5211	14.7141	14.0331	13.9839	13.3682	13.7558	14.7659
Uncultured_dictyo_chloroplast_MN275232	75401	75500	9.389	10.5858	11.2089	9.95123	11.2143	13.131	0	P_calceolata_chloroplast_JX297813	75401	75500	13.0611	14.4498	13.2909	13.7102	12.8985	13.5985	14.5998
Uncultured_dictyo_chloroplast_MN275232	75501	75600	8.17426	10.2646	10.7194	9.893	10.6245	12.7989	0	P_calceolata_chloroplast_JX297813	75501	75600	14.1993	15.619	15.3996	14.6759	15.0544	14.7779	15.3279
Uncultured_dictyo_chloroplast_MN275232	75601	75700	10.0018	11.0429	10.6941	9.32724	11.1284	12.3853	0	P_calceolata_chloroplast_JX297813	75601	75700	14.0981	15.6461	15.5749	14.6416	15.2617	14.1068	14.1464
Uncultured_dictyo_chloroplast_MN275232	75701	75800	10.3661	10.5335	10.9296	9.34364	11.2236	12.7466	0	P_calceolata_chloroplast_JX297813	75701	75800	8.06764	9.73069	9.53111	8.79337	8.64099	6.40674	7.93006
Uncultured_dictyo_chloroplast_MN275232	75801	75900	8.87535	10.3113	11.6415	9.57886	11.2805	12.8095	0	P_calceolata_chloroplast_JX297813	75801	75900	3.96445	3.44103	0	7.06093	7.11178	4.931	8.01639
Uncultured_dictyo_chloroplast_MN275232	75901	76000	10.0481	10.4129	11.5912	9.68134	11.5138	13.2695	0	P_calceolata_chloroplast_JX297813	75901	76000	10.3722	11.0996	0	10.428	12.0789	13.6887	11.9233
Uncultured_dictyo_chloroplast_MN275232	76001	76100	9.91441	9.85832	11.2537	10.157	11.2472	13.294	0	P_calceolata_chloroplast_JX297813	76001	76100	10.5646	11.4636	0	10.6632	11.8935	13.5847	11.8426
Uncultured_dictyo_chloroplast_MN275232	76101	76200	8.55419	10.2336	11.2679	10.2757	10.9365	13.1521	0	P_calceolata_chloroplast_JX297813	76101	76200	10.9459	12.0154	0	11.2138	12.8933	13.3086	11.6742
Uncultured_dictyo_chloroplast_MN275232	76201	76300	0	11.2958	11.3003	9.37056	11.1422	12.4164	0	P_calceolata_chloroplast_JX297813	76201	76300	10.871	12.2776	0	11.2929	13.2246	13.3968	11.6964
Uncultured_dictyo_chloroplast_MN275232	76301	76400	0	11.0719	11.1776	9.24814	10.8006	12.0226	0	P_calceolata_chloroplast_JX297813	76301	76400	10.2421	12.472	0	11.2422	12.9089	13.3694	11.6218
Uncultured_dictyo_chloroplast_MN275232	76401	76500	0	10.7894	11.0831	9.82454	10.8406	12.5316	0	P_calceolata_chloroplast_JX297813	76401	76500	9.91868	12.495	0	11.1391	11.7966	13.3651	11.6608
Uncultured_dictyo_chloroplast_MN275232	76501	76600	0	10.8029	11.4837	9.57886	11.3868	12.8699	0	P_calceolata_chloroplast_JX297813	76501	76600	7.93206	9.28983	0	7.27304	10.4528	11.6594	9.96119
Uncultured_dictyo_chloroplast_MN275232	76601	76700	0	11.1882	11.5507	9.53668	11.6544	13.2602	0	P_calceolata_chloroplast_JX297813	76601	76700	9.32869	8.32854	0	8.22144	8.95223	11.5133	9.69505
Uncultured_dictyo_chloroplast_MN275232	76701	76800	0	11.0315	11.513	10.6997	11.4754	13.3781	0	P_calceolata_chloroplast_JX297813	76701	76800	9.47176	8.83037	0	8.77955	0	11.8132	9.84422
Uncultured_dictyo_chloroplast_MN275232	76801	76900	0	10.5404	10.9819	10.9979	10.6764	12.5897	0	P_calceolata_chloroplast_JX297813	76801	76900	8.65235	9.28841	0	8.91423	0	13.1731	10.5933
Uncultured_dictyo_chloroplast_MN275232	76901	77000	8.76867	11.1882	11.5248	11.302	11.1336	13.1563	0	P_calceolata_chloroplast_JX297813	76901	77000	7.44086	9.14029	0	8.63612	0	13.2386	10.496
Uncultured_dictyo_chloroplast_MN275232	77001	77100	10.3879	11.6411	12.2247	10.4398	11.7706	14.3986	0	P_calceolata_chloroplast_JX297813	77001	77100	5.43005	6.7662	0	5.03213	0	11.9417	9.69102
Uncultured_dictyo_chloroplast_MN275232	77101	77200	10.314	11.015	11.5925	9.95835	11.6482	14.2366	0	P_calceolata_chloroplast_JX297813	77101	77200	4.95794	5.48403	0	6.32101	0	8.93708	8.96349
Uncultured_dictyo_chloroplast_MN275232	77201	77300	9.59035	11.0249	11.5837	9.13962	11.508	13.7542	0	P_calceolata_chloroplast_JX297813	77201	77300	7.82677	6.44759	0	9.30674	0	11.5578	9.8392
Uncultured_dictyo_chloroplast_MN275232	77301	77400	3.84691	10.3798	11.4647	9.51271	11.7106	13.4883	0	P_calceolata_chloroplast_JX297813	77301	77400	8.30176	7.44951	0	8.92473	0	12.0595	9.98852
Uncultured_dictyo_chloroplast_MN275232	77401	77500	0	11.0924	11.5352	8.93115	11.9292	13.5022	0	P_calceolata_chloroplast_JX297813	77401	77500	9.09246	8.69748	0	8.84294	0	12.6895	10.3164
Uncultured_dictyo_chloroplast_MN275232	77501	77600	0	10.2702	11.4483	9.25393	11.2704	12.6992	0	P_calceolata_chloroplast_JX297813	77501	77600	8.34052	8.49797	0	8.75151	0	12.1405	9.78009
Uncultured_dictyo_chloroplast_MN275232	77601	77700	0	9.82467	9.80671	10.2323	10.7457	12.3624	0	P_calceolata_chloroplast_JX297813	77601	77700	8.40413	8.28074	0	8.82735	0	11.5079	9.21749
Uncultured_dictyo_chloroplast_MN275232	77701	77800	0	10.472	11.1422	9.78105	10.8211	12.0677	0	P_calceolata_chloroplast_JX297813	77701	77800	9.22476	8.81466	0	9.02769	8.68978	12.147	9.7719
Uncultured_dictyo_chloroplast_MN275232	77801	77900	8.10579	10.1755	10.9895	8.52431	10.6997	11.0574	0	P_calceolata_chloroplast_JX297813	77801	77900	8.38941	8.68024	0	8.63867	10.4243	11.8942	9.75964
Uncultured_dictyo_chloroplast_MN275232	77901	78000	9.389	10.5312	11.2521	9.4383	11.2288	10.965	0	P_calceolata_chloroplast_JX297813	77901	78000	7.86981	8.26637	0	7.37458	7.95514	11.2219	9.61092
Uncultured_dictyo_chloroplast_MN275232	78001	78100	9.73337	10.76	11.2972	11.0752	11.3213	11.7063	0	P_calceolata_chloroplast_JX297813	78001	78100	8.75923	8.85554	0	8.15163	0	12.1863	10.0101
Uncultured_dictyo_chloroplast_MN275232	78101	78200	10.3879	10.09	11.627	11.2021	11.5557	12.3077	0	P_calceolata_chloroplast_JX297813	78101	78200	8.84262	8.12065	5.56006	6.95015	0	11.7877	9.51388
Uncultured_dictyo_chloroplast_MN275232	78201	78300	8.50186	10.1118	11.6427	11.3782	11.6995	12.3981	0	P_calceolata_chloroplast_JX297813	78201	78300	8.27799	8.69748	12.1733	7.88531	7.78594	11.869	9.62537
Uncultured_dictyo_chloroplast_MN275232	78301	78400	0	9.60002	11.317	10.4824	11.4332	12.7989	0	P_calceolata_chloroplast_JX297813	78301	78400	6.33857	8.99799	12.1733	8.9741	10.4243	12.0449	9.96615
Uncultured_dictyo_chloroplast_MN275232	78401	78500	0	10.1425	11.3906	10.661	11.0133	12.2789	0	P_calceolata_chloroplast_JX297813	78401	78500	4.59723	7.85482	10.1743	7.90666	8.86994	10.8084	9.78145
Uncultured_dictyo_chloroplast_MN275232	78501	78600	0	10.2757	10.724	10.7208	10.5346	11.926	0	P_calceolata_chloroplast_JX297813	78501	78600	7.85917	8.63175	0	7.17792	0	11.8259	10.2395
Uncultured_dictyo_chloroplast_MN275232	78601	78700	0	10.0091	9.93819	9.37589	9.547	11.3742	0	P_calceolata_chloroplast_JX297813	78601	78700	8.66767	8.85938	0	8.63612	0	12.3625	10.28
Uncultured_dictyo_chloroplast_MN275232	78701	78800	0	10.5496	10.8691	9.52714	9.84984	12.1011	0	P_calceolata_chloroplast_JX297813	78701	78800	9.13278	9.38199	0	8.63612	0	12.1324	10.1394
Uncultured_dictyo_chloroplast_MN275232	78801	78900	8.67726	11.233	11.8769	10.639	10.9605	12.9721	0	P_calceolata_chloroplast_JX297813	78801	78900	9.1547	9.49843	0	8.11175	0	11.8278	9.90322
Uncultured_dictyo_chloroplast_MN275232	78901	79000	9.85308	10.6079	12.0925	9.85917	11.3654	12.8233	0	P_calceolata_chloroplast_JX297813	78901	79000	6.91245	5.54242	0	5.91197	0	9.52749	7.86633
Uncultured_dictyo_chloroplast_MN275232	79001	79100	9.389	9.95824	12.1065	10.4824	11.6475	13.4903	0	P_calceolata_chloroplast_JX297813	79001	79100	0	6.45774	0	0	0	9.59035	9.05064
Uncultured_dictyo_chloroplast_MN275232	79101	79200	9.6152	10.4179	11.1776	10.3039	11.2587	12.9759	0	P_calceolata_chloroplast_JX297813	79101	79200	5.34108	8.15537	0	5.15138	0	10.7405	9.83406
Uncultured_dictyo_chloroplast_MN275232	79201	79300	10.2118	11.1837	12.0005	11.1424	11.6546	13.8153	0	P_calceolata_chloroplast_JX297813	79201	79300	8.02543	9.05092	0	8.42451	0	11.8119	10.2022
Uncultured_dictyo_chloroplast_MN275232	79301	79400	9.74467	11.6719	12.0649	11.2095	11.8902	13.4329	0	P_calceolata_chloroplast_JX297813	79301	79400	8.53357	9.04251	0	8.30741	0	11.7852	9.9349
Uncultured_dictyo_chloroplast_MN275232	79401	79500	9.389	11.952	12.4355	11.3555	11.9151	13.2695	0	P_calceolata_chloroplast_JX297813	79401	79500	7.52405	6.90621	0	7.12061	0	10.3419	9.11306
Uncultured_dictyo_chloroplast_MN275232	79501	79600	9.89426	11.6347	12.3235	9.97599	11.4155	13.1671	0	P_calceolata_chloroplast_JX297813	79501	79600	7.97211	8.05864	12.8692	7.90242	0	10.054	8.95766
Uncultured_dictyo_chloroplast_MN275232	79601	79700	10.4023	11.7	12.0431	10.7762	11.9754	13.4723	0	P_calceolata_chloroplast_JX297813	79601	79700	9.46476	9.37799	13.1732	9.19145	10.6258	12.2575	10.1606
Uncultured_dictyo_chloroplast_MN275232	79701	79800	10.9916	12.0055	12.2012	11.7214	12.3267	13.7498	0	P_calceolata_chloroplast_JX297813	79701	79800	10.597	10.3126	9.70082	10.2532	11.1979	13.9967	11.5658
Uncultured_dictyo_chloroplast_MN275232	79801	79900	11.11	11.5319	11.3631	10.8754	11.5423	12.8233	0	P_calceolata_chloroplast_JX297813	79801	79900	10.5994	10.3816	0	10.5326	11.1463	14.5952	12.0083
Uncultured_dictyo_chloroplast_MN275232	79901	80000	9.98282	8.72046	4.92481	6.62815	8.21757	8.70931	0	P_calceolata_chloroplast_JX297813	79901	80000	10.1458	10.3272	0	10.3944	11.6316	14.667	12.0819
Uncultured_dictyo_chloroplast_MN275232	80001	80100	8.10579	11.7616	12.3407	12.1176	12.0455	11.9609	0	P_calceolata_chloroplast_JX297813	80001	80100	9.65825	9.26692	0	10.0165	10.4243	13.8994	11.3738
Uncultured_dictyo_chloroplast_MN275232	80101	80200	11.62	12.6749	13.1642	13.127	13.0205	12.0695	0	P_calceolata_chloroplast_JX297813	80101	80200	8.75062	8.50777	0	8.66897	9.58862	13.3707	11.0507
Uncultured_dictyo_chloroplast_MN275232	80201	80300	12.8712	12.978	13.0144	13.1656	13.2105	12.4178	0	P_calceolata_chloroplast_JX297813	80201	80300	6.98275	8.66279	0	8.07073	9.10394	12.2833	10.1756
Uncultured_dictyo_chloroplast_MN275232	80301	80400	12.8738	13.3136	13.1259	13.0374	13.3358	13.0596	0	P_calceolata_chloroplast_JX297813	80301	80400	9.73591	9.80314	0	8.67147	10.6383	12.5341	10.5731
Uncultured_dictyo_chloroplast_MN275232	80401	80500	12.8133	13.5933	13.573	13.1143	13.5245	13.3248	0	P_calceolata_chloroplast_JX297813	80401	80500	9.82473	9.71702	0	9.07183	11.4238	12.7417	11.0057
Uncultured_dictyo_chloroplast_MN275232	80501	80600	13.3679	13.8317	13.7135	13.1111	13.7666	14.3255	0	P_calceolata_chloroplast_JX297813	80501	80600	8.42592	8.0486	0	8.24174	10.5877	11.8542	10.2716
Uncultured_dictyo_chloroplast_MN275232	80601	80700	13.0469	13.4369	13.2394	12.5922	13.3517	13.8965	0	P_calceolata_chloroplast_JX297813	80601	80700	9.22476	8.57226	0	8.8994	8.82696	11.9884	10.1541
Uncultured_dictyo_chloroplast_MN275232	80701	80800	12.693	12.8458	13.0462	12.808	12.8119	13.1479	0	P_calceolata_chloroplast_JX297813	80701	80800	10.4487	10.206	0	9.39699	8.73697	13.2502	11.0885
Uncultured_dictyo_chloroplast_MN275232	80801	80900	13.0974	13.3038	12.9747	12.8814	13.0178	13.0142	0	P_calceolata_chloroplast_JX297813	80801	80900	9.79851	9.74941	0	9.83247	10.4243	12.9623	10.8632
Uncultured_dictyo_chloroplast_MN275232	80901	81000	11.7741	13.0813	12.3038	12.5703	12.5437	12.5393	0	P_calceolata_chloroplast_JX297813	80901	81000	10.4478	10.013	0	9.9159	8.59049	12.7079	10.58
Uncultured_dictyo_chloroplast_MN275232	81001	81100	11.5605	13.1437	12.0522	11.9546	12.3428	12.5921	0	P_calceolata_chloroplast_JX297813	81001	81100	10.1337	10.3975	0	9.95843	0	13.5434	11.3219
Uncultured_dictyo_chloroplast_MN275232	81101	81200	12.3853	13.87	13.247	13.1107	13.4422	15.0048	0	P_calceolata_chloroplast_JX297813	81101	81200	9.115	9.96668	0	9.1036	0	13.4173	11.2558
Uncultured_dictyo_chloroplast_MN275232	81201	81300	11.6653	13.5312	12.6905	12.7347	13.1066	14.6999	0	P_calceolata_chloroplast_JX297813	81201	81300	8.42231	8.39344	0	7.86365	0	12.5511	10.8578
Uncultured_dictyo_chloroplast_MN275232	81301	81400	11.6801	12.7683	11.8779	12.4642	12.4056	13.6602	0	P_calceolata_chloroplast_JX297813	81301	81400	5.87241	8.01119	0	8.43924	0	11.5717	10.1883
Uncultured_dictyo_chloroplast_MN275232	81401	81500	12.6872	13.0456	12.6084	12.9817	13.0984	13.2803	0	P_calceolata_chloroplast_JX297813	81401	81500	7.92697	8.16159	0	8.82287	0	11.0551	9.98322
Uncultured_dictyo_chloroplast_MN275232	81501	81600	13.782	13.8791	13.7955	13.5698	13.9973	14.0904	0	P_calceolata_chloroplast_JX297813	81501	81600	8.12206	7.92601	0	7.74541	0	10.7492	9.57519
Uncultured_dictyo_chloroplast_MN275232	81601	81700	13.4383	13.7539	13.4654	13.3835	13.824	14.1562	0	P_calceolata_chloroplast_JX297813	81601	81700	8.81535	7.40823	0	8.57876	0	11.6026	10.0208
Uncultured_dictyo_chloroplast_MN275232	81701	81800	13.231	13.7092	13.2983	13.0545	13.4421	13.819	0	P_calceolata_chloroplast_JX297813	81701	81800	7.90127	7.562	0	8.30741	0	11.7889	10.3836
Uncultured_dictyo_chloroplast_MN275232	81801	81900	12.2068	13.1246	12.4955	12.6581	12.9357	12.7751	0	P_calceolata_chloroplast_JX297813	81801	81900	8.23748	9.08897	0	8.79108	0	12.4136	10.5649
Uncultured_dictyo_chloroplast_MN275232	81901	82000	13.8011	14.2853	13.7761	13.7292	13.7479	13.8554	0	P_calceolata_chloroplast_JX297813	81901	82000	8.76779	8.95564	0	8.98418	0	12.3812	10.3722
Uncultured_dictyo_chloroplast_MN275232	82001	82100	13.644	14.144	13.6863	13.6468	13.7085	13.9428	0	P_calceolata_chloroplast_JX297813	82001	82100	8.8614	8.54395	0	9.06235	0	10.8548	9.65344
Uncultured_dictyo_chloroplast_MN275232	82101	82200	13.5956	13.7777	13.2306	13.4566	13.701	13.6736	0	P_calceolata_chloroplast_JX297813	82101	82200	9.59872	10.0207	0	9.95125	0	11.9324	10.2135
Uncultured_dictyo_chloroplast_MN275232	82201	82300	13.3468	14.0069	13.6409	13.8233	14.0052	14.0187	0	P_calceolata_chloroplast_JX297813	82201	82300	10.174	10.5097	0	10.1806	0	13.9052	11.445
Uncultured_dictyo_chloroplast_MN275232	82301	82400	13.5886	14.1521	14.2575	13.9384	14.2623	15.0958	0	P_calceolata_chloroplast_JX297813	82301	82400	9.75038	10.1079	0	9.72962	0	13.683	11.2522
Uncultured_dictyo_chloroplast_MN275232	82401	82500	13.1247	13.5908	13.7104	13.1439	13.6767	14.4672	0	P_calceolata_chloroplast_JX297813	82401	82500	10.3448	10.3581	0	9.62145	0	13.5774	11.2929
Uncultured_dictyo_chloroplast_MN275232	82501	82600	12.5761	13.138	13.1871	13.0328	13.3826	13.8611	0	P_calceolata_chloroplast_JX297813	82501	82600	9.96779	9.5444	0	8.70597	0	12.6777	10.5178
Uncultured_dictyo_chloroplast_MN275232	82601	82700	12.4981	13.3923	13.0972	13.8191	13.5681	13.5107	0	P_calceolata_chloroplast_JX297813	82601	82700	8.86672	7.94778	0	7.89389	0	11.4544	10.2345
Uncultured_dictyo_chloroplast_MN275232	82701	82800	12.8993	13.6104	13.4263	13.6837	13.4243	13.4943	0	P_calceolata_chloroplast_JX297813	82701	82800	9.85718	8.66499	0	8.97814	0	12.341	10.7411
Uncultured_dictyo_chloroplast_MN275232	82801	82900	13.4147	14.1262	13.5906	13.4846	13.7181	13.9777	0	P_calceolata_chloroplast_JX297813	82801	82900	9.33254	9.01871	0	9.66218	10.2883	12.5367	10.6106
Uncultured_dictyo_chloroplast_MN275232	82901	83000	13.5847	14.1861	13.4799	13.4763	13.9195	13.7258	0	P_calceolata_chloroplast_JX297813	82901	83000	8.67679	8.79678	0	9.08124	10.4528	11.8576	10.1824
Uncultured_dictyo_chloroplast_MN275232	83001	83100	13.3384	14.0173	13.3428	13.2924	13.6721	13.437	0	P_calceolata_chloroplast_JX297813	83001	83100	7.4761	7.30518	0	7.36227	7.59423	10.0403	8.93916
Uncultured_dictyo_chloroplast_MN275232	83101	83200	13.4191	14.1663	13.5442	13.2772	13.8954	13.7071	0	P_calceolata_chloroplast_JX297813	83101	83200	6.27595	4.4564	0	4.51425	0	6.58772	7.03178
Uncultured_dictyo_chloroplast_MN275232	83201	83300	13.227	14.0339	13.464	13.0999	13.8798	13.7597	0	P_calceolata_chloroplast_JX297813	83201	83300	8.01588	5.91082	0	0	0	9.42091	8.68293
Uncultured_dictyo_chloroplast_MN275232	83301	83400	13.0146	13.7625	13.7821	12.7791	13.836	14.0333	0	P_calceolata_chloroplast_JX297813	83301	83400	6.44202	3.80137	0	0	0	8.17476	8.69679
Uncultured_dictyo_chloroplast_MN275232	83401	83500	13.9922	14.2465	14.1804	13.4064	14.223	14.3578	0	P_calceolata_chloroplast_JX297813	83401	83500	9.50968	8.59543	0	8.95783	9.56266	11.0751	9.84979
Uncultured_dictyo_chloroplast_MN275232	83501	83600	14.0582	14.8062	14.468	13.8169	14.5619	15.9161	0	P_calceolata_chloroplast_JX297813	83501	83600	9.96035	9.72335	0	10.3538	10.4528	12.3145	10.5055
Uncultured_dictyo_chloroplast_MN275232	83601	83700	14.1105	14.7567	14.4003	14.0198	14.5755	16.0947	0	P_calceolata_chloroplast_JX297813	83601	83700	9.21645	9.55862	0	10.4724	9.78103	12.4001	10.4133
Uncultured_dictyo_chloroplast_MN275232	83701	83800	13.0181	13.9889	13.5701	13.3433	13.702	14.9807	0	P_calceolata_chloroplast_JX297813	83701	83800	9.91483	10.2837	0	10.4162	0	12.1084	10.3703
Uncultured_dictyo_chloroplast_MN275232	83801	83900	10.291	12.279	11.9341	11.7728	12.0204	12.879	0	P_calceolata_chloroplast_JX297813	83801	83900	10.059	10.5333	0	10.0995	0	11.9846	10.577
Uncultured_dictyo_chloroplast_MN275232	83901	84000	11.8095	12.0113	11.7969	11.098	12.0618	12.4219	0	P_calceolata_chloroplast_JX297813	83901	84000	9.5891	9.46862	0	9.07183	0	11.3995	10.2979
Uncultured_dictyo_chloroplast_MN275232	84001	84100	11.2788	11.9735	11.6098	10.9505	12.2712	12.8	0	P_calceolata_chloroplast_JX297813	84001	84100	8.27799	8.08835	0	8.18346	0	10.5432	9.72937
Uncultured_dictyo_chloroplast_MN275232	84101	84200	11.1699	11.6228	11.3335	11.2391	11.865	11.612	0	P_calceolata_chloroplast_JX297813	84101	84200	7.45506	8.4606	0	8.19392	0	10.7999	10.0652
Uncultured_dictyo_chloroplast_MN275232	84201	84300	9.31511	11.243	11.6012	10.6279	11.5456	10.9146	0	P_calceolata_chloroplast_JX297813	84201	84300	6.32317	8.42741	0	8.17293	0	10.6394	9.77698
Uncultured_dictyo_chloroplast_MN275232	84301	84400	10.0842	11.4211	10.8123	9.61082	10.9642	10.8291	0	P_calceolata_chloroplast_JX297813	84301	84400	6.15936	6.30868	0	4.8677	0	8.73913	9.79478
Uncultured_dictyo_chloroplast_MN275232	84401	84500	10.0481	10.6953	8.17696	0	10.0817	11.2944	0	P_calceolata_chloroplast_JX297813	84401	84500	7.41203	7.2063	0	7.44046	0	8.6746	9.56575
Uncultured_dictyo_chloroplast_MN275232	84501	84600	9.96361	11.0478	10.8895	8.41474	10.5431	12.1706	0	P_calceolata_chloroplast_JX297813	84501	84600	9.31318	10.6223	0	9.70668	9.73528	12.848	11.0828
Uncultured_dictyo_chloroplast_MN275232	84601	84700	10.1789	11.0526	11.2234	8.9598	11.0615	13.3716	0	P_calceolata_chloroplast_JX297813	84601	84700	8.52012	10.3314	0	9.27754	10.24	12.9206	11.1825
Uncultured_dictyo_chloroplast_MN275232	84701	84800	9.41753	10.8777	10.955	9.18886	11.0129	13.5621	0	P_calceolata_chloroplast_JX297813	84701	84800	8.90084	10.2262	0	9.27754	9.10394	12.4701	10.9318
Uncultured_dictyo_chloroplast_MN275232	84801	84900	9.12062	10.2618	10.4209	8.95269	10.1587	12.8911	0	P_calceolata_chloroplast_JX297813	84801	84900	9.2975	10.7056	0	9.78254	11.2146	12.7792	11.0513
Uncultured_dictyo_chloroplast_MN275232	84901	85000	0	7.76388	5.15849	7.98378	6.657	6.2288	0	P_calceolata_chloroplast_JX297813	84901	85000	9.65209	10.0646	0	9.72121	11.1551	12.0095	10.3121
Uncultured_dictyo_chloroplast_MN275232	85001	85100	7.95826	0	9.11318	8.46558	9.04925	8.38368	0	P_calceolata_chloroplast_JX297813	85001	85100	8.87467	9.90958	0	8.31382	0	11.4841	9.66443
Uncultured_dictyo_chloroplast_MN275232	85101	85200	9.389	8.49185	10.1931	9.15208	10.1568	10.4365	0	P_calceolata_chloroplast_JX297813	85101	85200	8.82905	9.02896	0	7.93187	0	10.3928	9.88409
Uncultured_dictyo_chloroplast_MN275232	85201	85300	9.389	8.89632	10.0109	8.93837	10.0562	10.6414	0	P_calceolata_chloroplast_JX297813	85201	85300	6.82766	5.92553	0	6.15967	0	7.90237	9.48901
Uncultured_dictyo_chloroplast_MN275232	85301	85400	7.07565	7.98307	9.70883	8.01141	8.76143	8.49355	0	P_calceolata_chloroplast_JX297813	85301	85400	2.40524	4.99161	0	4.51425	0	4.19162	6.14347
Uncultured_dictyo_chloroplast_MN275232	85401	85500	0	7.11784	8.38718	7.9413	8.29963	9.99595	0	P_calceolata_chloroplast_JX297813	85401	85500	12.4904	12.3892	10.4371	12.6606	12.6955	12.816	11.7235
Uncultured_dictyo_chloroplast_MN275232	85501	85600	0	9.1468	9.06364	7.9413	9.42649	10.808	0	P_calceolata_chloroplast_JX297813	85501	85600	14.5309	14.3023	12.7961	14.7539	14.8142	14.7813	13.7712
Uncultured_dictyo_chloroplast_MN275232	85601	85700	0	9.44626	8.66856	7.9413	9.78261	11.6169	0	P_calceolata_chloroplast_JX297813	85601	85700	14.5485	14.2826	13.6378	14.7619	14.598	14.4507	13.7518
Uncultured_dictyo_chloroplast_MN275232	85701	85800	0	9.42146	9.06364	7.23193	9.90254	10.9264	0	P_calceolata_chloroplast_JX297813	85701	85800	14.0626	13.8951	12.3368	14.3406	14.2068	13.8901	12.9551
Uncultured_dictyo_chloroplast_MN275232	85801	85900	0	8.81488	9.40221	0	9.81826	9.75248	0	P_calceolata_chloroplast_JX297813	85801	85900	14.3274	13.9821	13.1143	14.571	14.4885	13.8458	13.0268
Uncultured_dictyo_chloroplast_MN275232	85901	86000	0	8.89632	9.45805	7.44959	8.65176	10.3861	0	P_calceolata_chloroplast_JX297813	85901	86000	13.2283	12.7416	12.4121	13.4242	13.2834	12.4773	11.6499
Uncultured_dictyo_chloroplast_MN275232	86001	86100	0	8.42357	8.06633	8.48542	7.61632	9.62308	0	P_calceolata_chloroplast_JX297813	86001	86100	8.25787	7.79602	0	8.15876	0	8.08053	7.65457
Uncultured_dictyo_chloroplast_MN275232	86101	86200	0	8.19687	6.43387	8.93837	8.05753	8.38368	0	P_calceolata_chloroplast_JX297813	86101	86200	3.60559	3.59612	0	5.12248	6.96094	6.57904	7.72973
Uncultured_dictyo_chloroplast_MN275232	86201	86300	0	6.26827	0	8.5528	8.48435	8.84815	0	P_calceolata_chloroplast_JX297813	86201	86300	8.87731	8.82254	0	9.21389	10.4243	10.1432	9.59962
Uncultured_dictyo_chloroplast_MN275232	86301	86400	2.94384	0	0	7.27817	8.84579	0	0	P_calceolata_chloroplast_JX297813	86301	86400	9.42923	9.90124	0	9.74392	10.3197	10.9949	10.1725
Uncultured_dictyo_chloroplast_MN275232	86401	86500	9.389	7.32455	8.71514	7.60279	8.94362	8.16201	0	P_calceolata_chloroplast_JX297813	86401	86500	9.21436	9.79315	0	8.66897	10.3952	11.0443	10.2857
Uncultured_dictyo_chloroplast_MN275232	86501	86600	9.389	8.89632	9.42481	9.4178	9.34699	8.98988	0	P_calceolata_chloroplast_JX297813	86501	86600	8.99376	9.14501	0	8.72772	0	10.4033	10.2018
Uncultured_dictyo_chloroplast_MN275232	86601	86700	9.28447	8.04931	8.16359	8.28488	9.80427	9.21187	0	P_calceolata_chloroplast_JX297813	86601	86700	7.92187	9.29125	0	8.74679	0	9.74814	9.66863
Uncultured_dictyo_chloroplast_MN275232	86701	86800	0	8.50135	7.70939	8.7296	8.849	9.9427	0	P_calceolata_chloroplast_JX297813	86701	86800	7.4337	9.61186	0	8.70597	0	9.0163	9.17807
Uncultured_dictyo_chloroplast_MN275232	86801	86900	0	7.89934	0	8.0519	7.60497	8.51455	0	P_calceolata_chloroplast_JX297813	86801	86900	7.23404	9.44586	0	9.39549	0	9.22182	9.1791
Uncultured_dictyo_chloroplast_MN275232	86901	87000	0	3.68789	0	4.67126	7.81322	8.53525	0	P_calceolata_chloroplast_JX297813	86901	87000	7.22578	8.94846	0	9.13469	0	9.72281	9.15143
Uncultured_dictyo_chloroplast_MN275232	87001	87100	6.3458	0	7.63382	0	8.1696	9.70758	0	P_calceolata_chloroplast_JX297813	87001	87100	5.1794	9.29267	0	8.66145	0	9.94163	9.52714
Uncultured_dictyo_chloroplast_MN275232	87101	87200	9.389	0	8.09479	6.69785	8.24463	8.16201	0	P_calceolata_chloroplast_JX297813	87101	87200	9.37424	9.74112	0	8.69128	0	10.2688	11.1286
Uncultured_dictyo_chloroplast_MN275232	87201	87300	7.99658	0	7.23405	9.58347	8.53903	9.0048	0	P_calceolata_chloroplast_JX297813	87201	87300	8.53357	7.77993	0	7.49785	0	8.50067	10.4881
Uncultured_dictyo_chloroplast_MN275232	87301	87400	3.84691	0	7.01326	9.37589	8.72171	0	0	P_calceolata_chloroplast_JX297813	87301	87400	7.04041	7.41345	0	7.0379	0	5.00126	8.83227
Uncultured_dictyo_chloroplast_MN275232	87401	87500	9.389	0	8.10882	9.81281	8.99233	9.77005	0	P_calceolata_chloroplast_JX297813	87401	87500	11.8956	12.8916	12.8331	12.3584	11.3113	14.5471	13.2836
Uncultured_dictyo_chloroplast_MN275232	87501	87600	8.33244	0	8.74238	9.35447	9.473	10.2106	0	P_calceolata_chloroplast_JX297813	87501	87600	11.2276	12.2887	12.9472	11.622	10.8026	13.9558	13.3129
Uncultured_dictyo_chloroplast_MN275232	87601	87700	0	0	9.45805	8.93837	9.3218	10.4365	0	P_calceolata_chloroplast_JX297813	87601	87700	11.2502	12.2949	12.7961	12.0437	11.5414	13.2051	13.0513
Uncultured_dictyo_chloroplast_MN275232	87701	87800	0	0	6.34187	6.76433	9.07415	9.95043	0	P_calceolata_chloroplast_JX297813	87701	87800	11.7255	12.7572	12.2709	12.8036	12.2954	13.7013	12.3855
Uncultured_dictyo_chloroplast_MN275232	87801	87900	0	0	8.27971	7.65629	8.44882	9.04866	0	P_calceolata_chloroplast_JX297813	87801	87900	11.8779	12.6353	12.1733	12.5532	11.3724	13.893	12.2896
Uncultured_dictyo_chloroplast_MN275232	87901	88000	0	0	8.46556	7.63867	8.95707	10.3515	0	P_calceolata_chloroplast_JX297813	87901	88000	10.447	10.8609	10.3376	10.6121	10.3197	11.8517	10.6569
Uncultured_dictyo_chloroplast_MN275232	88001	88100	0	0	8.38718	5.14041	9.16966	10.8623	0	P_calceolata_chloroplast_JX297813	88001	88100	8.18306	9.87023	0	8.38551	0	8.89506	8.80579
Uncultured_dictyo_chloroplast_MN275232	88101	88200	0	3.39368	9.14755	7.9413	9.15158	10.6604	0	P_calceolata_chloroplast_JX297813	88101	88200	7.81029	9.16837	0	8.85177	0	7.84554	7.85198
Uncultured_dictyo_chloroplast_MN275232	88201	88300	0	7.89934	9.84492	6.47777	9.14114	8.16201	0	P_calceolata_chloroplast_JX297813	88201	88300	9.27766	9.03744	12.1144	9.31794	0	9.11713	9.19668
Uncultured_dictyo_chloroplast_MN275232	88301	88400	0	8.6539	9.79375	6.35371	9.47923	7.69446	0	P_calceolata_chloroplast_JX297813	88301	88400	9.75899	9.33733	12.2019	9.44739	0	9.50129	10.1775
Uncultured_dictyo_chloroplast_MN275232	88401	88500	0	9.13465	9.69029	7.9413	9.03804	9.09122	0	P_calceolata_chloroplast_JX297813	88401	88500	7.62799	8.64069	7.85732	8.56808	0	8.35282	10.0393
Uncultured_dictyo_chloroplast_MN275232	88501	88600	0	8.71231	9.92636	7.9413	9.22753	10.442	0	P_calceolata_chloroplast_JX297813	88501	88600	5.14477	7.4995	0	6.14538	0	6.29446	9.34065
Uncultured_dictyo_chloroplast_MN275232	88601	88700	0	9.07229	9.22685	7.80582	9.2532	10.7113	0	P_calceolata_chloroplast_JX297813	88601	88700	8.27799	9.3979	0	7.31196	0	8.19377	9.7968
Uncultured_dictyo_chloroplast_MN275232	88701	88800	0	8.69586	9.37925	7.9413	9.35604	11.3684	0	P_calceolata_chloroplast_JX297813	88701	88800	10.1359	10.2083	0	9.53636	10.711	10.905	11.41
Uncultured_dictyo_chloroplast_MN275232	88801	88900	0	6.55031	8.83809	6.0145	8.56659	10.3339	0	P_calceolata_chloroplast_JX297813	88801	88900	11.1819	11.1316	0	10.1576	11.1637	12.1078	12.596
Uncultured_dictyo_chloroplast_MN275232	88901	89000	0	0	8.89585	0	8.14891	9.04866	0	P_calceolata_chloroplast_JX297813	88901	89000	12.133	11.4065	11.9389	11.6288	12.8644	11.8799	12.404
Uncultured_dictyo_chloroplast_MN275232	89001	89100	0	7.68274	10.0184	0	8.86653	7.45472	0	P_calceolata_chloroplast_JX297813	89001	89100	13.0767	12.2489	12.9556	12.3632	13.5739	12.2394	13.4032
Uncultured_dictyo_chloroplast_MN275232	89101	89200	0	7.25888	9.95381	7.65629	9.32411	9.76129	0	P_calceolata_chloroplast_JX297813	89101	89200	12.748	12.0607	12.1294	12.1365	13.7351	12.3507	13.9669
Uncultured_dictyo_chloroplast_MN275232	89201	89300	0	0	9.06364	7.38767	9.25441	10.6222	0	P_calceolata_chloroplast_JX297813	89201	89300	10.0979	9.54678	0	9.62016	10.6258	9.94447	12.9411
Uncultured_dictyo_chloroplast_MN275232	89301	89400	6.45991	7.77958	8.78667	0	8.90559	11.0212	0	P_calceolata_chloroplast_JX297813	89301	89400	8.5568	7.5667	10.2308	7.59046	0	7.25779	12.422
Uncultured_dictyo_chloroplast_MN275232	89401	89500	9.389	7.32455	8.678	6.94716	8.76143	10.0473	0	P_calceolata_chloroplast_JX297813	89401	89500	7.74243	5.92553	10.9893	7.23304	0	6.99288	10.1006
Uncultured_dictyo_chloroplast_MN275232	89501	89600	8.50186	0	9.23326	7.9413	7.96589	9.04866	0	P_calceolata_chloroplast_JX297813	89501	89600	4.43474	6.86867	0	6.41934	0	7.49166	8.34248
Uncultured_dictyo_chloroplast_MN275232	89601	89700	10.1019	0	10.1531	0	9.21266	10.3101	0	P_calceolata_chloroplast_JX297813	89601	89700	5.48645	7.2939	0	6.47756	0	7.88965	8.12197
Uncultured_dictyo_chloroplast_MN275232	89701	89800	10.236	7.42776	10.8336	0	9.32871	10.3747	0	P_calceolata_chloroplast_JX297813	89701	89800	9.17629	9.29974	0	9.53773	0	11.0127	10.4934
Uncultured_dictyo_chloroplast_MN275232	89801	89900	0	7.89934	9.76304	7.56599	7.23473	9.54356	0	P_calceolata_chloroplast_JX297813	89801	89900	10.9689	10.894	0	11.0905	10.3952	12.7042	12.2346
Uncultured_dictyo_chloroplast_MN275232	89901	90000	0	5.85946	8.39864	7.88265	8.69342	10.4958	0	P_calceolata_chloroplast_JX297813	89901	90000	11.0259	11.0882	0	10.9608	11.0562	12.4124	12.1416
Uncultured_dictyo_chloroplast_MN275232	90001	90100	0	6.84698	10.0368	9.06245	9.24713	10.6318	0	P_calceolata_chloroplast_JX297813	90001	90100	11.0396	11.1552	0	10.8555	11.9794	12.3758	12.3195
Uncultured_dictyo_chloroplast_MN275232	90101	90200	0	8.37273	8.72428	9.23647	8.18746	6.00961	0	P_calceolata_chloroplast_JX297813	90101	90200	11.4036	11.3374	0	10.8188	12.587	13.2967	13.0879
Uncultured_dictyo_chloroplast_MN275232	90201	90300	0	8.26536	9.24601	5.03664	7.61254	0	0	P_calceolata_chloroplast_JX297813	90201	90300	10.7574	10.7542	0	9.92534	12.1016	12.9458	12.7147
Uncultured_dictyo_chloroplast_MN275232	90301	90400	0	4.763	9.81101	0	7.16433	0	0	P_calceolata_chloroplast_JX297813	90301	90400	4.31526	3.92359	0	0	0	4.64344	6.63531
Uncultured_dictyo_chloroplast_MN275232	90401	90500	0	7.50532	9.79375	0	6.3836	0	0	P_calceolata_chloroplast_JX297813	90401	90500	0	0	0	5.67378	0	1.68034	6.71797
Uncultured_dictyo_chloroplast_MN275232	90501	90600	0	8.84503	8.06633	0	7.53096	0	0	P_calceolata_chloroplast_JX297813	90501	90600	0	0	0	4.60061	0	2.08918	6.99609
Uncultured_dictyo_chloroplast_MN275232	90601	90700	0	8.26536	0	0	7.16948	9.38152	0	P_calceolata_chloroplast_JX297813	90601	90700	0	0	0	0	0	0	1.23993
Uncultured_dictyo_chloroplast_MN275232	90701	90800	0	4.99581	5.26252	0	7.76645	10.5064	0	P_calceolata_chloroplast_JX297813	90701	90800	0	0	0	0	0	0	0
Uncultured_dictyo_chloroplast_MN275232	90801	90900	0	0	8.06633	7.05733	8.2051	10.7249	0	P_calceolata_chloroplast_JX297813	90801	90900	0	0	0	0	0	0	0
Uncultured_dictyo_chloroplast_MN275232	90901	91000	8.65347	0	8.06633	7.88265	8.64808	9.04866	0	P_calceolata_chloroplast_JX297813	90901	91000	0	0	0	0	0	0	2.34642
Uncultured_dictyo_chloroplast_MN275232	91001	91100	9.22114	7.57893	7.04278	0	8.85699	8.9748	0	P_calceolata_chloroplast_JX297813	91001	91100	0	0	0	0	0	0	2.56427
Uncultured_dictyo_chloroplast_MN275232	91101	91200	0	8.0363	0	0	8.57048	10.6027	0	P_calceolata_chloroplast_JX297813	91101	91200	0	0	0	0	0	0	0
Uncultured_dictyo_chloroplast_MN275232	91201	91300	0	8.89632	0	0	7.99226	10.9185	0	P_calceolata_chloroplast_JX297813	91201	91300	0	0	0	0	0	0	0
Uncultured_dictyo_chloroplast_MN275232	91301	91400	0	9.07865	0	0	8.27359	11.0962	0	P_calceolata_chloroplast_JX297813	91301	91306	0	0	0	0	0	0	0
Uncultured_dictyo_chloroplast_MN275232	91401	91500	0	7.01551	0	0	8.97186	10.6125	0
Uncultured_dictyo_chloroplast_MN275232	91501	91600	0	0	6.08239	0	8.7094	3.53247	0
Uncultured_dictyo_chloroplast_MN275232	91601	91700	0	5.79914	8.62042	0	8.59363	0	0
Uncultured_dictyo_chloroplast_MN275232	91701	91800	0	7.89934	9.3965	0	8.35712	9.72571	0
Uncultured_dictyo_chloroplast_MN275232	91801	91900	0	8.63677	9.3081	0	8.52103	10.6318	0
Uncultured_dictyo_chloroplast_MN275232	91901	92000	0	8.12498	9.57884	7.48944	7.65351	8.28934	0
Uncultured_dictyo_chloroplast_MN275232	92001	92100	0	8.89632	9.2959	7.9413	7.8775	0	0
Uncultured_dictyo_chloroplast_MN275232	92101	92200	0	5.91736	7.91493	5.57018	6.79653	8.13514	0
Uncultured_dictyo_chloroplast_MN275232	92201	92300	0	0	9.16107	0	7.04065	9.04866	0
Uncultured_dictyo_chloroplast_MN275232	92301	92400	0	7.66595	9.67152	4.36341	7.62383	9.06299	0
Uncultured_dictyo_chloroplast_MN275232	92401	92500	0	8.49185	10.1632	8.46558	8.52906	9.04866	0
Uncultured_dictyo_chloroplast_MN275232	92501	92600	0	7.64896	9.6477	8.44546	8.84257	9.55374	0
Uncultured_dictyo_chloroplast_MN275232	92601	92700	0	0	8.37563	8.93837	7.26388	9.24994	0
Uncultured_dictyo_chloroplast_MN275232	92701	92800	0	0	7.57442	7.0836	7.25423	7.83467	0
Uncultured_dictyo_chloroplast_MN275232	92801	92900	0	0	10.1084	0	8.67907	10.8038	0
Uncultured_dictyo_chloroplast_MN275232	92901	93000	0	7.52408	9.36179	0	8.69699	10.6976	0
Uncultured_dictyo_chloroplast_MN275232	93001	93100	0	6.26827	9.12702	0	8.45726	11.397	0
Uncultured_dictyo_chloroplast_MN275232	93101	93200	0	0	9.96927	0	9.18498	11.8883	0
Uncultured_dictyo_chloroplast_MN275232	93201	93300	0	3.02369	10.5473	5.41329	9.34244	12.0171	0
Uncultured_dictyo_chloroplast_MN275232	93301	93400	0	7.89934	10.4598	8.41474	9.1359	10.9146	0
Uncultured_dictyo_chloroplast_MN275232	93401	93500	0	7.8407	9.42481	8.26206	8.87285	10.5116	0
Uncultured_dictyo_chloroplast_MN275232	93501	93600	0	9.05305	9.28975	6.66342	8.87443	9.98093	0
Uncultured_dictyo_chloroplast_MN275232	93601	93700	7.27589	8.11264	10.1154	6.26465	9.24713	8.91287	0
Uncultured_dictyo_chloroplast_MN275232	93701	93800	9.389	0	11.1541	8.86452	8.90096	9.73469	0
Uncultured_dictyo_chloroplast_MN275232	93801	93900	8.95535	6.51324	11.1337	8.15462	8.91481	10.7605	0
Uncultured_dictyo_chloroplast_MN275232	93901	94000	0	7.89934	10.2669	6.21797	9.38065	10.0899	0
Uncultured_dictyo_chloroplast_MN275232	94001	94100	0	4.8841	10.0979	0	9.5271	10.1245	0
Uncultured_dictyo_chloroplast_MN275232	94101	94200	0	7.66595	10.2543	0	9.50692	10.4031	0
Uncultured_dictyo_chloroplast_MN275232	94201	94300	0	8.89632	10.4209	0	9.68271	10.8582	0
Uncultured_dictyo_chloroplast_MN275232	94301	94400	8.03391	10.5947	10.7688	8.10417	10.1684	12.5239	0
Uncultured_dictyo_chloroplast_MN275232	94401	94500	9.389	10.9558	11.1925	8.93837	10.4174	12.8607	0
Uncultured_dictyo_chloroplast_MN275232	94501	94600	9.0855	10.2193	10.346	8.44546	10.2083	12.529	0
Uncultured_dictyo_chloroplast_MN275232	94601	94700	10.3879	10.0678	10.7376	9.78105	10.6094	12.8222	0
Uncultured_dictyo_chloroplast_MN275232	94701	94800	7.65705	10.5172	11.0214	10.4142	10.4642	12.8658	0
Uncultured_dictyo_chloroplast_MN275232	94801	94900	10.4719	10.3274	11.412	10.5986	10.6202	12.0153	0
Uncultured_dictyo_chloroplast_MN275232	94901	95000	10.9187	10.0805	11.4688	9.33272	10.7818	11.6096	0
Uncultured_dictyo_chloroplast_MN275232	95001	95100	7.91889	8.57515	9.07082	7.92686	8.66821	8.72741	0
Uncultured_dictyo_chloroplast_MN275232	95101	95200	13.795	14.5129	14.591	13.9949	14.6564	15.4362	0
Uncultured_dictyo_chloroplast_MN275232	95201	95300	14.5354	15.0022	15.3754	14.5676	15.3682	16.1236	0
Uncultured_dictyo_chloroplast_MN275232	95301	95400	14.6037	15.3195	15.6545	14.8074	15.6023	16.5811	0
Uncultured_dictyo_chloroplast_MN275232	95401	95500	14.6892	14.9479	15.3942	14.7685	15.2923	15.8626	0
Uncultured_dictyo_chloroplast_MN275232	95501	95600	14.1391	14.4024	14.8183	14.3557	14.7686	15.1226	0
Uncultured_dictyo_chloroplast_MN275232	95601	95700	14.0069	14.7417	14.9072	14.5528	14.9435	15.1417	0
Uncultured_dictyo_chloroplast_MN275232	95701	95800	13.9354	14.3528	14.6791	14.3601	14.7374	14.1815	0
Uncultured_dictyo_chloroplast_MN275232	95801	95900	13.7571	13.8909	14.5157	14.1008	14.2538	13.3937	0
Uncultured_dictyo_chloroplast_MN275232	95901	96000	14.0034	14.2304	14.9804	14.6337	14.7971	14.7866	0
Uncultured_dictyo_chloroplast_MN275232	96001	96100	14.6284	14.6828	15.4474	15.171	15.3193	15.5026	0
Uncultured_dictyo_chloroplast_MN275232	96101	96200	13.6455	13.7514	14.545	14.4046	14.4249	13.8682	0
Uncultured_dictyo_chloroplast_MN275232	96201	96300	12.0125	11.4472	12.0969	12.0308	12.3982	12.1689	0
Uncultured_dictyo_chloroplast_MN275232	96301	96400	12.5634	12.467	13.1904	13.0554	13.3223	14.0011	0
Uncultured_dictyo_chloroplast_MN275232	96401	96500	12.9792	12.3899	13.4073	13.1329	13.3047	14.1786	0
Uncultured_dictyo_chloroplast_MN275232	96501	96600	12.4998	12.4377	13.2818	13.196	13.2922	13.8513	0
Uncultured_dictyo_chloroplast_MN275232	96601	96700	11.7851	12.1293	12.7754	12.7107	12.8419	13.9548	0
Uncultured_dictyo_chloroplast_MN275232	96701	96800	11.7851	12.089	12.628	11.5728	12.6687	14.331	0
Uncultured_dictyo_chloroplast_MN275232	96801	96900	11.8701	12.7228	13.3834	12.4365	13.1304	14.8869	0
Uncultured_dictyo_chloroplast_MN275232	96901	97000	12.5682	13.3072	13.7338	12.932	13.5873	15.0507	0
Uncultured_dictyo_chloroplast_MN275232	97001	97100	12.6665	13.274	13.5017	12.9633	13.7214	14.3733	0
Uncultured_dictyo_chloroplast_MN275232	97101	97200	12.523	12.9651	13.3808	12.4933	13.4467	13.5684	0
Uncultured_dictyo_chloroplast_MN275232	97201	97300	12.8438	13.4415	13.8316	12.7856	13.9388	14.2985	0
Uncultured_dictyo_chloroplast_MN275232	97301	97400	13.0707	13.6706	13.8858	13.1744	14.0889	14.5439	0
Uncultured_dictyo_chloroplast_MN275232	97401	97500	12.6105	12.5397	12.3752	12.2627	12.9958	12.9947	0
Uncultured_dictyo_chloroplast_MN275232	97501	97600	12.0854	12.2504	12.2526	11.875	12.9769	11.8012	0
Uncultured_dictyo_chloroplast_MN275232	97601	97700	12.4227	12.5339	12.5715	12.326	13.4096	13.3023	0
Uncultured_dictyo_chloroplast_MN275232	97701	97800	12.9958	13.2157	13.2358	12.4667	13.751	13.7761	0
Uncultured_dictyo_chloroplast_MN275232	97801	97900	13.23	13.6403	13.463	12.7533	13.6008	13.8955	0
Uncultured_dictyo_chloroplast_MN275232	97901	98000	12.984	13.6035	13.4361	12.6466	13.7449	14.2147	0
Uncultured_dictyo_chloroplast_MN275232	98001	98100	13.0286	12.9978	12.8134	12.6674	13.6134	13.3845	0
Uncultured_dictyo_chloroplast_MN275232	98101	98200	12.7917	12.4202	12.7285	12.8463	13.469	12.8699	0
Uncultured_dictyo_chloroplast_MN275232	98201	98300	12.8066	12.5182	12.998	12.7991	13.4595	13.7597	0
Uncultured_dictyo_chloroplast_MN275232	98301	98400	12.5666	12.7234	12.954	12.5061	13.3211	13.9139	0
Uncultured_dictyo_chloroplast_MN275232	98401	98500	12.3763	12.1856	12.5134	12.6895	12.9566	13.489	0
Uncultured_dictyo_chloroplast_MN275232	98501	98600	12.8386	12.8519	13.1151	12.9293	13.2911	14.3321	0
Uncultured_dictyo_chloroplast_MN275232	98601	98700	12.8307	13.1722	13.6616	12.9637	13.5723	15.137	0
Uncultured_dictyo_chloroplast_MN275232	98701	98800	13.2539	13.1118	13.871	13.0128	13.652	15.2384	0
Uncultured_dictyo_chloroplast_MN275232	98801	98900	13.104	12.3589	13.2039	12.1699	13.0513	13.6388	0
Uncultured_dictyo_chloroplast_MN275232	98901	99000	11.6443	12.3319	12.8782	11.5305	12.6985	12.915	0
Uncultured_dictyo_chloroplast_MN275232	99001	99100	11.4159	12.7742	12.8187	12.3273	12.9802	13.8845	0
Uncultured_dictyo_chloroplast_MN275232	99101	99200	11.9984	13.1561	13.7609	12.5996	13.4548	14.6204	0
Uncultured_dictyo_chloroplast_MN275232	99201	99300	11.9479	12.8388	13.8049	13.129	13.5138	14.6006	0
Uncultured_dictyo_chloroplast_MN275232	99301	99400	12.3598	12.9405	13.8562	13.3648	13.5975	15.0792	0
Uncultured_dictyo_chloroplast_MN275232	99401	99500	12.7404	12.9317	13.6209	12.9101	13.3546	14.4584	0
Uncultured_dictyo_chloroplast_MN275232	99501	99600	12.2007	12.4389	12.8064	10.5428	12.7607	12.8473	0
Uncultured_dictyo_chloroplast_MN275232	99601	99700	11.0475	12.0668	13.0402	10.9979	12.8473	13.2672	0
Uncultured_dictyo_chloroplast_MN275232	99701	99800	9.78902	12.4952	13.1659	10.8622	13.2285	13.3061	0
Uncultured_dictyo_chloroplast_MN275232	99801	99900	10.1872	11.7646	12.6658	11.114	13.0105	12.0445	0
Uncultured_dictyo_chloroplast_MN275232	99901	100000	10.9725	11.2626	11.942	11.5981	12.7007	12.7072	0
Uncultured_dictyo_chloroplast_MN275232	100001	100100	11.9504	11.654	12.1723	11.6463	12.8344	12.7957	0
Uncultured_dictyo_chloroplast_MN275232	100101	100200	8.62928	8.13721	9.02718	8.80259	10.6827	8.31351	0
Uncultured_dictyo_chloroplast_MN275232	100201	100300	0	7.54259	8.89585	0	9.93764	9.91137	0
Uncultured_dictyo_chloroplast_MN275232	100301	100400	0	7.89934	8.81261	0	9.48749	8.69097	0
Uncultured_dictyo_chloroplast_MN275232	100401	100500	0	8.00993	0	0	8.95558	0	0
Uncultured_dictyo_chloroplast_MN275232	100501	100600	0	7.89934	7.46964	0	7.70401	0	0
Uncultured_dictyo_chloroplast_MN275232	100601	100700	0	6.93371	7.74575	0	6.91152	0	0
Uncultured_dictyo_chloroplast_MN275232	100701	100783	0	0	0	0	5.96546	0	0
